# Supplementary material for: Large-scale comparison of machine learning methods for profiling prediction of kinase inhibitors
Source: J Cheminform. 2024 Jan 30;16:13. doi: 10.1186/s13321-023-00799-5 (PMC10829268; doi:10.1186/s13321-023-00799-5)
Supplement: Supplementary file 2 — Additional file 2: Table S1. Details on benchmark dataset for kinase profiling prediction task used in this study. Table S2. Structural diversity and chemical space analysis of the compounds in each kinase. Table S3. Detailed performance results of different ML methods. Table S4. Detailed individual kinases where the GCN models outperform the RF::RDKitDes models. Table S5. Detailed individual kinases where the FP-GNN models outperform the RF::RDKitDes models. Table S6. The optimal in silico predictive models for each kinase in terms of AUC metric. Table S7. Comparison performance of models based on combined features and single feature in terms of F1 score. Table S8. Ranking of all single models by AUC values. Table S9. Comparison of our models with the reported in silico prediction models for kinase profiling prediction task. Table S10. The predicted activity probability and experimental % activity of CHMFL-BMX-078. [file 13321_2023_799_MOESM2_ESM.xlsx]

## Sheet: Table S1
Table S1. Details on benchmark dataset for kinase profiling prediction task used in this study.
UniProt ID	Name	Classification	Organism	No. of positive samples	No. of negative samples	total number	imbalance ratio
O00141	SGK1	AGC	Homo sapiens	360	36	396	10
O00238	BMPR1B	TKL	Homo sapiens	34	18	52	1.88889
O00311	CDC7	Other	Homo sapiens	384	42	426	9.14286
O00329	p110d	Atypical	Homo sapiens	5066	535	5601	9.46916
O00418	eEF2K	Other	Homo sapiens	37	80	117	0.4625
O00444	PLK4	Other	Homo sapiens	168	62	230	2.70968
O00506	YSK1	STE	Homo sapiens	10	14	24	0.714286
O14578	CRIK	AGC	Homo sapiens	30	28	58	1.07143
O14730	RIOK3	Atypical	Homo sapiens	12	11	23	1.09091
O14733	MAP2K7	STE	Homo sapiens	29	15	44	1.93333
O14757	CHK1	CAMK	Homo sapiens	683	128	811	5.33594
O14920	IKKb	Other	Homo sapiens	828	397	1225	2.08564
O14965	AurA	Other	Homo sapiens	2139	681	2820	3.14097
O14976	GAK	Other	Homo sapiens	174	64	238	2.71875
O15075	DCLK1	CAMK	Homo sapiens	39	10	49	3.9
O15111	IKKa	Other	Homo sapiens	188	231	419	0.813853
O15146	MUSK	TK	Homo sapiens	18	4	22	4.5
O15264	p38d	CMGC	Homo sapiens	49	16	65	3.0625
O15530	PDK1	AGC	Homo sapiens	646	250	896	2.584
O43293	DAPK3	CAMK	Homo sapiens	40	26	66	1.53846
O43318	TAK1	TKL	Homo sapiens	146	76	222	1.92105
O43353	RIPK2	TKL	Homo sapiens	376	235	611	1.6
O43781	DYRK3	CMGC	Homo sapiens	33	37	70	0.891892
O60285	NuaK1	CAMK	Homo sapiens	33	31	64	1.06452
O60674	JAK2	TK	Homo sapiens	7888	635	8523	12.422
O75116	ROCK2	AGC	Homo sapiens	2754	679	3433	4.05596
O75385	ULK1	Other	Homo sapiens	60	75	135	0.8
O75460	IRE1	Other	Homo sapiens	117	240	357	0.4875
O75582	MSK1	AGC	Homo sapiens	69	44	113	1.56818
O75676	MSK2	AGC	Homo sapiens	24	27	51	0.888889
O75716	MPSK1	Other	Homo sapiens	51	23	74	2.21739
O75914	PAK3	STE	Homo sapiens	19	7	26	2.71429
O94768	DRAK2	CAMK	Homo sapiens	67	65	132	1.03077
O94804	LOK	STE	Homo sapiens	44	50	94	0.88
O94806	PKD3	CAMK	Homo sapiens	50	54	104	0.925926
O94921	PFTAIRE1	CMGC	Homo sapiens	19	7	26	2.71429
O95819	HGK	STE	Homo sapiens	292	229	521	1.27511
O95835	LATS1	AGC	Homo sapiens	277	30	307	9.23333
O96013	PAK4	STE	Homo sapiens	236	83	319	2.84337
O96017	CHK2	CAMK	Homo sapiens	381	158	539	2.41139
P00516	bPRKG1	AGC	Bos taurus	11	11	22	1
P00517	bPKAa	AGC	Bos taurus	22	12	34	1.83333
P00519	ABL1	TK	Homo sapiens	867	274	1141	3.16423
P00520	mABL1	TK	Mus musculus	7	52	59	0.134615
P00523	gSRC	TK	Gallus gallus	170	58	228	2.93103
P00533	EGFR	TK	Homo sapiens	2195	31	2226	70.8065
P04049	RAF1	TKL	Homo sapiens	901	204	1105	4.41667
P04409	bPKCa	AGC	Bos taurus	37	10	47	3.7
P04626	ErbB2	TK	Homo sapiens	1606	619	2225	2.59451
P04629	TRKA	TK	Homo sapiens	2337	452	2789	5.17035
P05129	PKCg	AGC	Homo sapiens	144	107	251	1.34579
P05480	mSRC	TK	Mus musculus	19	47	66	0.404255
P05622	mPDGFRb	TK	Mus musculus	144	181	325	0.79558
P05771	PKCb	AGC	Homo sapiens	582	171	753	3.40351
P06213	INSR	TK	Homo sapiens	497	329	826	1.51064
P06239	LCK	TK	Homo sapiens	366	124	490	2.95161
P06240	mLCK	TK	Mus musculus	40	30	70	1.33333
P06241	FYN	TK	Homo sapiens	216	463	679	0.466523
P06493	CDC2	CMGC	Homo sapiens	1074	682	1756	1.57478
P07332	FES	TK	Homo sapiens	32	13	45	2.46154
P07333	FMS	TK	Homo sapiens	1190	95	1285	12.5263
P07947	YES	TK	Homo sapiens	135	62	197	2.17742
P07948	LYN	TK	Homo sapiens	275	152	427	1.80921
P07949	RET	TK	Homo sapiens	3055	284	3339	10.757
P08069	IGF1R	TK	Homo sapiens	1930	447	2377	4.31767
P08581	MET	TK	Homo sapiens	2927	556	3483	5.26439
P08631	HCK	TK	Homo sapiens	130	25	155	5.2
P08922	ROS	TK	Homo sapiens	152	55	207	2.76364
P09217	rPKCz	AGC	Rattus norvegicus	102	113	215	0.902655
P09619	PDGFRb	TK	Homo sapiens	1319	460	1779	2.86739
P09769	FGR	TK	Homo sapiens	31	4	35	7.75
P10398	ARAF	TKL	Homo sapiens	25	3	28	8.33333
P10721	KIT	TK	Homo sapiens	1857	872	2729	2.12959
P11309	PIM1	CAMK	Homo sapiens	3735	405	4140	9.22222
P11362	FGFR1	TK	Homo sapiens	2505	657	3162	3.81279
P11799	gMYLK	CAMK	Gallus gallus	13	58	71	0.224138
P11802	CDK4	CMGC	Homo sapiens	1807	211	2018	8.56398
P12931	SRC	TK	Homo sapiens	1377	295	1672	4.6678
P15056	BRAF	TKL	Homo sapiens	1457	218	1675	6.68349
P15735	PHKg2	CAMK	Homo sapiens	20	25	45	0.8
P16234	PDGFRa	TK	Homo sapiens	443	122	565	3.63115
P16591	FER	TK	Homo sapiens	56	23	79	2.43478
P17252	PKCa	AGC	Homo sapiens	776	434	1210	1.78802
P17612	PKACa	AGC	Homo sapiens	81	135	216	0.6
P17948	FLT1	TK	Homo sapiens	805	273	1078	2.94872
P19525	PKR	Other	Homo sapiens	23	73	96	0.315068
P19784	CK2a2	CMGC	Homo sapiens	160	67	227	2.38806
P21709	EphA1	TK	Homo sapiens	30	20	50	1.5
P21802	FGFR2	TK	Homo sapiens	1415	69	1484	20.5072
P21803	mFGFR2	TK	Mus musculus	11	12	23	0.916667
P21860	ErbB3	TK	Homo sapiens	144	46	190	3.13043
P22455	FGFR4	TK	Homo sapiens	1322	73	1395	18.1096
P22607	FGFR3	TK	Homo sapiens	1706	213	1919	8.00939
P22694	PKACb	AGC	Homo sapiens	17	6	23	2.83333
P23443	p70S6K	AGC	Homo sapiens	1251	136	1387	9.19853
P23458	JAK1	TK	Homo sapiens	6987	285	7272	24.5158
P24723	PKCh	AGC	Homo sapiens	233	55	288	4.23636
P24941	CDK2	CMGC	Homo sapiens	2492	512	3004	4.86719
P25098	BARK1	AGC	Homo sapiens	205	173	378	1.18497
P27361	Erk1	CMGC	Homo sapiens	97	49	146	1.97959
P27448	MARK3	CAMK	Homo sapiens	77	38	115	2.02632
P28482	Erk2	CMGC	Homo sapiens	2692	43	2735	62.6047
P29317	EphA2	TK	Homo sapiens	448	109	557	4.11009
P29320	EphA3	TK	Homo sapiens	26	29	55	0.896552
P29322	EphA8	TK	Homo sapiens	20	18	38	1.11111
P29323	EphB2	TK	Homo sapiens	35	46	81	0.76087
P29376	LTK	TK	Homo sapiens	31	20	51	1.55
P29597	TYK2	TK	Homo sapiens	2553	410	2963	6.22683
P30291	Wee1	Other	Homo sapiens	520	91	611	5.71429
P30530	AXL	TK	Homo sapiens	1002	229	1231	4.37555
P31749	AKT1	AGC	Homo sapiens	1686	368	2054	4.58152
P31751	AKT2	AGC	Homo sapiens	843	207	1050	4.07246
P32298	GPRK4	AGC	Homo sapiens	15	14	29	1.07143
P33981	TTK	Other	Homo sapiens	1101	150	1251	7.34
P34947	GPRK5	AGC	Homo sapiens	38	105	143	0.361905
P35590	TIE1	TK	Homo sapiens	21	18	39	1.16667
P35916	FLT4	TK	Homo sapiens	176	43	219	4.09302
P35918	mVEGFR2	TK	Mus musculus	64	49	113	1.30612
P35968	KDR	TK	Homo sapiens	2914	77	2991	37.8442
P35969	mVGFR1	TK	Mus musculus	8	34	42	0.235294
P36507	MAP2K2	STE	Homo sapiens	35	46	81	0.76087
P36888	FLT3	TK	Homo sapiens	956	264	1220	3.62121
P36894	BMPR1A	TKL	Homo sapiens	22	15	37	1.46667
P36896	ALK4	TKL	Homo sapiens	80	64	144	1.25
P36897	TGFbR1	TKL	Homo sapiens	665	208	873	3.19712
P37023	ALK1	TKL	Homo sapiens	140	50	190	2.8
P37173	TGFbR2	TKL	Homo sapiens	141	273	414	0.516484
P41240	CSK	TK	Homo sapiens	32	32	64	1
P41279	COT	STE	Homo sapiens	162	71	233	2.28169
P41743	PKCi	AGC	Homo sapiens	368	197	565	1.86802
P42336	p110a	Atypical	Homo sapiens	5854	1736	7590	3.37212
P42338	p110b	Atypical	Homo sapiens	1893	1199	3092	1.57882
P42345	FRAP	Atypical	Homo sapiens	3655	679	4334	5.38292
P42680	TEC	TK	Homo sapiens	187	8	195	23.375
P42681	TXK	TK	Homo sapiens	268	19	287	14.1053
P42684	ABL2	TK	Homo sapiens	61	7	68	8.71429
P42685	FRK	TK	Homo sapiens	65	28	93	2.32143
P43250	GPRK6	AGC	Homo sapiens	3	45	48	0.0666667
P43403	ZAP70	TK	Homo sapiens	131	146	277	0.89726
P43405	SYK	TK	Homo sapiens	3144	382	3526	8.23037
P45983	JNK1	CMGC	Homo sapiens	921	514	1435	1.79183
P45984	JNK2	CMGC	Homo sapiens	410	295	705	1.38983
P45985	MAP2K4	STE	Homo sapiens	17	10	27	1.7
P46734	MAP2K3	STE	Homo sapiens	13	17	30	0.764706
P47811	mp38a	CMGC	Mus musculus	181	38	219	4.76316
P48729	CK1a	CK1	Homo sapiens	43	62	105	0.693548
P48730	CK1d	CK1	Homo sapiens	902	194	1096	4.64948
P48736	p110g	Atypical	Homo sapiens	2397	1455	3852	1.64742
P49137	MAPKAPK2	CAMK	Homo sapiens	506	419	925	1.20764
P49336	CDK8	CMGC	Homo sapiens	246	43	289	5.72093
P49674	CK1e	CK1	Homo sapiens	936	122	1058	7.67213
P49759	CLK1	CMGC	Homo sapiens	261	143	404	1.82517
P49760	CLK2	CMGC	Homo sapiens	135	52	187	2.59615
P49761	CLK3	CMGC	Homo sapiens	21	48	69	0.4375
P49840	GSK3A	CMGC	Homo sapiens	556	612	1168	0.908497
P49841	GSK3B	CMGC	Homo sapiens	1902	1218	3120	1.56158
P50613	CDK7	CMGC	Homo sapiens	224	127	351	1.76378
P50750	CDK9	CMGC	Homo sapiens	2403	289	2692	8.31488
P51451	BLK	TK	Homo sapiens	144	37	181	3.89189
P51617	IRAK1	TKL	Homo sapiens	95	35	130	2.71429
P51812	RSK2	CAMK	Homo sapiens	124	64	188	1.9375
P51813	BMX	TK	Homo sapiens	145	51	196	2.84314
P51955	NEK2	Other	Homo sapiens	48	96	144	0.5
P52564	MAP2K6	STE	Homo sapiens	12	22	34	0.545455
P53350	PLK1	Other	Homo sapiens	238	117	355	2.03419
P53355	DAPK1	CAMK	Homo sapiens	29	32	61	0.90625
P53667	LIMK1	TKL	Homo sapiens	190	88	278	2.15909
P53671	LIMK2	TKL	Homo sapiens	178	39	217	4.5641
P53778	p38g	CMGC	Homo sapiens	109	25	134	4.36
P53779	JNK3	CMGC	Homo sapiens	688	662	1350	1.03927
P54646	AMPKa2	CAMK	Homo sapiens	32	5	37	6.4
P54753	EphB3	TK	Homo sapiens	26	35	61	0.742857
P54756	EphA5	TK	Homo sapiens	26	18	44	1.44444
P54760	EphB4	TK	Homo sapiens	628	282	910	2.22695
P54762	EphB1	TK	Homo sapiens	16	19	35	0.842105
P54764	EphA4	TK	Homo sapiens	24	29	53	0.827586
P57059	SIK	CAMK	Homo sapiens	23	8	31	2.875
P63319	rPKCg	AGC	Rattus norvegicus	32	43	75	0.744186
P68400	CK2a1	CMGC	Homo sapiens	449	287	736	1.56446
P70618	rp38a	CMGC	Rattus norvegicus	44	6	50	7.33333
P78368	CK1g2	CK1	Homo sapiens	25	23	48	1.08696
P78527	DNAPK	Atypical	Homo sapiens	500	398	898	1.25628
P80192	MLK1	TKL	Homo sapiens	57	27	84	2.11111
P90584	plPfmrk	CMGC	Plasmodium falciparum	12	90	102	0.133333
Q00526	CDK3	CMGC	Homo sapiens	24	15	39	1.6
Q00534	CDK6	CMGC	Homo sapiens	423	26	449	16.2692
Q00535	CDK5	CMGC	Homo sapiens	332	235	567	1.41277
Q00536	PCTAIRE1	CMGC	Homo sapiens	30	27	57	1.11111
Q00537	PCTAIRE2	CMGC	Homo sapiens	26	9	35	2.88889
Q01279	mEGFR	TK	Mus musculus	16	22	38	0.727273
Q02156	PKCe	AGC	Homo sapiens	330	180	510	1.83333
Q02750	MAP2K1	STE	Homo sapiens	635	133	768	4.77444
Q02763	TIE2	TK	Homo sapiens	638	228	866	2.79825
Q02779	MLK2	TKL	Homo sapiens	20	18	38	1.11111
Q04759	PKCt	AGC	Homo sapiens	721	88	809	8.19318
Q04771	ALK2	TKL	Homo sapiens	246	41	287	6
Q04912	RON	TK	Homo sapiens	92	28	120	3.28571
Q05397	FAK	TK	Homo sapiens	774	675	1449	1.14667
Q05513	PKCz	AGC	Homo sapiens	80	201	281	0.39801
Q05655	PKCd	AGC	Homo sapiens	578	170	748	3.4
Q06187	BTK	TK	Homo sapiens	4852	258	5110	18.8062
Q06418	TYRO3	TK	Homo sapiens	631	176	807	3.58523
Q07912	ACK	TK	Homo sapiens	426	184	610	2.31522
Q08345	DDR1	TK	Homo sapiens	1340	182	1522	7.36264
Q08881	ITK	TK	Homo sapiens	1001	183	1184	5.46995
Q09013	DMPK1	AGC	Homo sapiens	14	15	29	0.933333
Q12851	Map4k2	STE	Homo sapiens	79	185	264	0.427027
Q12852	DLK	TKL	Homo sapiens	634	22	656	28.8182
Q12866	MER	TK	Homo sapiens	1006	143	1149	7.03497
Q13043	MST1	STE	Homo sapiens	82	24	106	3.41667
Q13131	AMPKa1	CAMK	Homo sapiens	281	35	316	8.02857
Q13153	PAK1	STE	Homo sapiens	175	71	246	2.46479
Q13163	MAP2K5	STE	Homo sapiens	54	45	99	1.2
Q13164	Erk5	CMGC	Homo sapiens	52	52	104	1
Q13177	PAK2	STE	Homo sapiens	22	13	35	1.69231
Q13188	MST2	STE	Homo sapiens	78	39	117	2
Q13233	MAP3K1	STE	Homo sapiens	10	30	40	0.333333
Q13315	ATM	Atypical	Homo sapiens	167	69	236	2.42029
Q13418	ILK	TKL	Homo sapiens	110	57	167	1.92982
Q13464	ROCK1	AGC	Homo sapiens	1080	494	1574	2.18623
Q13470	TNK1	TK	Homo sapiens	146	19	165	7.68421
Q13535	ATR	Atypical	Homo sapiens	1369	295	1664	4.64068
Q13546	RIPK1	TKL	Homo sapiens	283	55	338	5.14545
Q13555	CaMK2g	CAMK	Homo sapiens	22	15	37	1.46667
Q13557	CaMK2d	CAMK	Homo sapiens	396	10	406	39.6
Q13627	DYRK1A	CMGC	Homo sapiens	1796	349	2145	5.14613
Q13705	ACTR2B	TKL	Homo sapiens	8	14	22	0.571429
Q13873	BMPR2	TKL	Homo sapiens	18	15	33	1.2
Q13882	BRK	TK	Homo sapiens	143	51	194	2.80392
Q13976	PKG1	AGC	Homo sapiens	18	8	26	2.25
Q14004	CHED	CMGC	Homo sapiens	11	11	22	1
Q14012	CaMK1a	CAMK	Homo sapiens	6	22	28	0.272727
Q14164	IKKe	Other	Homo sapiens	628	616	1244	1.01948
Q14289	PYK2	TK	Homo sapiens	202	187	389	1.08021
Q14680	MELK	CAMK	Homo sapiens	806	67	873	12.0299
Q15118	PDHK1	Atypical	Homo sapiens	677	132	809	5.12879
Q15119	PDHK2	Atypical	Homo sapiens	636	229	865	2.77729
Q15120	PDHK3	Atypical	Homo sapiens	17	19	36	0.894737
Q15139	PKD1	CAMK	Homo sapiens	128	64	192	2
Q15303	ErbB4	TK	Homo sapiens	294	61	355	4.81967
Q15349	RSK1	AGC	Homo sapiens	267	52	319	5.13462
Q15375	EphA7	TK	Homo sapiens	27	19	46	1.42105
Q15418	RSK3	AGC	Homo sapiens	116	67	183	1.73134
Q15569	TESK1	TKL	Homo sapiens	10	12	22	0.833333
Q15746	smMLCK	CAMK	Homo sapiens	48	79	127	0.607595
Q15759	p38b	CMGC	Homo sapiens	107	88	195	1.21591
Q15835	RHOK	AGC	Homo sapiens	19	18	37	1.05556
Q16288	TRKC	TK	Homo sapiens	109	38	147	2.86842
Q16512	PKN1	AGC	Homo sapiens	38	52	90	0.730769
Q16513	PKN2	AGC	Homo sapiens	37	38	75	0.973684
Q16539	p38a	CMGC	Homo sapiens	15	8	23	1.875
Q16566	CaMK4	CAMK	Homo sapiens	9	15	24	0.6
Q16584	MLK3	TKL	Homo sapiens	150	38	188	3.94737
Q16620	TRKB	TK	Homo sapiens	216	156	372	1.38462
Q16654	PDHK4	Atypical	Homo sapiens	27	21	48	1.28571
Q16816	PHKg1	CAMK	Homo sapiens	16	12	28	1.33333
Q16832	DDR2	TK	Homo sapiens	220	78	298	2.82051
Q2M2I8	AAK1	Other	Homo sapiens	752	50	802	15.04
Q32MK0	caMLCK	CAMK	Homo sapiens	22	9	31	2.44444
Q56UN5	MAP3K8	STE	Homo sapiens	45	11	56	4.09091
Q59H18	HH498	TKL	Homo sapiens	139	39	178	3.5641
Q5S007	LRRK2	TKL	Homo sapiens	966	79	1045	12.2278
Q5VT25	MRCKa	AGC	Homo sapiens	27	29	56	0.931034
Q60751	rIGF1R	TK	Rattus norvegicus	27	7	34	3.85714
Q64617	rPKCh	AGC	Rattus norvegicus	102	113	215	0.902655
Q6PHR2	ULK3	Other	Homo sapiens	32	13	45	2.46154
Q7KZI7	MARK2	CAMK	Homo sapiens	33	36	69	0.916667
Q7L7X3	TAO1	STE	Homo sapiens	87	28	115	3.10714
Q86V86	PIM3	CAMK	Homo sapiens	1326	61	1387	21.7377
Q86Z02	HIPK1	CMGC	Homo sapiens	23	24	47	0.958333
Q8IU85	CaMK1d	CAMK	Homo sapiens	26	19	45	1.36842
Q8IVH8	KHS2	STE	Homo sapiens	31	25	56	1.24
Q8IW41	MAPKAPK5	CAMK	Homo sapiens	21	26	47	0.807692
Q8IYT8	ULK2	Other	Homo sapiens	26	6	32	4.33333
Q8N4C8	MINK	STE	Homo sapiens	43	20	63	2.15
Q8N5S9	CaMKK1	Other	Homo sapiens	18	7	25	2.57143
Q8NE63	HIPK4	CMGC	Homo sapiens	30	16	46	1.875
Q8NI60	ADCK3	Atypical	Homo sapiens	15	15	30	1
Q8TD08	Erk7	CMGC	Homo sapiens	29	11	40	2.63636
Q8TD19	NEK9	Other	Homo sapiens	10	12	22	0.833333
Q8TDR2	CLIK1	Other	Homo sapiens	17	7	24	2.42857
Q8TF76	Haspin	Other	Homo sapiens	29	6	35	4.83333
Q8WTQ7	GPRK7	AGC	Homo sapiens	16	15	31	1.06667
Q92630	DYRK2	CMGC	Homo sapiens	99	79	178	1.25316
Q92918	HPK1	STE	Homo sapiens	49	15	64	3.26667
Q96GD4	AurB	Other	Homo sapiens	1405	444	1849	3.16441
Q96KB5	PBK	Other	Homo sapiens	318	62	380	5.12903
Q96L34	MARK4	CAMK	Homo sapiens	25	23	48	1.08696
Q96NX5	CaMK1g	CAMK	Homo sapiens	11	11	22	1
Q96PY6	NEK1	Other	Homo sapiens	232	21	253	11.0476
Q96RR4	CaMKK2	Other	Homo sapiens	76	48	124	1.58333
Q96SB4	SRPK1	CMGC	Homo sapiens	108	30	138	3.6
Q99558	NIK	STE	Homo sapiens	669	82	751	8.15854
Q99640	MYT1	Other	Homo sapiens	14	19	33	0.736842
Q99683	MAP3K5	STE	Homo sapiens	697	81	778	8.60494
Q99759	MAP3K3	STE	Homo sapiens	19	18	37	1.05556
Q9BQI3	HRI	Other	Homo sapiens	34	19	53	1.78947
Q9BRS2	RIOK1	Atypical	Homo sapiens	13	12	25	1.08333
Q9BUB5	MNK1	CAMK	Homo sapiens	380	303	683	1.25413
Q9BVS4	RIOK2	Atypical	Homo sapiens	11	12	23	0.916667
Q9BWU1	CDK11	CMGC	Homo sapiens	15	11	26	1.36364
Q9BXA7	TSSK1	CAMK	Homo sapiens	12	15	27	0.8
Q9BYT3	STK33	CAMK	Homo sapiens	43	166	209	0.259036
Q9C098	DCLK3	CAMK	Homo sapiens	15	13	28	1.15385
Q9H093	NuaK2	CAMK	Homo sapiens	34	8	42	4.25
Q9H0K1	QIK	CAMK	Homo sapiens	54	23	77	2.34783
Q9H1R3	skMLCK	CAMK	Homo sapiens	12	12	24	1
Q9H2G2	SLK	STE	Homo sapiens	48	50	98	0.96
Q9H2K8	TAO3	STE	Homo sapiens	72	33	105	2.18182
Q9H2X6	HIPK2	CMGC	Homo sapiens	30	12	42	2.5
Q9H3Y6	SRM	TK	Homo sapiens	18	9	27	2
Q9H422	HIPK3	CMGC	Homo sapiens	21	16	37	1.3125
Q9H4B4	PLK3	Other	Homo sapiens	129	58	187	2.22414
Q9HAZ1	CLK4	CMGC	Homo sapiens	161	83	244	1.93976
Q9HBH9	MNK2	CAMK	Homo sapiens	1009	192	1201	5.25521
Q9HC98	NEK6	Other	Homo sapiens	8	20	28	0.4
Q9HCP0	CK1g1	CK1	Homo sapiens	11	21	32	0.52381
Q9NQU5	PAK6	STE	Homo sapiens	13	9	22	1.44444
Q9NRM7	LATS2	AGC	Homo sapiens	34	11	45	3.09091
Q9NRP7	Fused	Other	Homo sapiens	8	18	26	0.444444
Q9NSY1	BIKE	Other	Homo sapiens	54	43	97	1.25581
Q9NWZ3	IRAK4	TKL	Homo sapiens	3889	281	4170	13.8399
Q9NYL2	ZAK	TKL	Homo sapiens	67	35	102	1.91429
Q9NYY3	PLK2	Other	Homo sapiens	136	53	189	2.56604
Q9NZJ5	PEK	Other	Homo sapiens	83	18	101	4.61111
Q9P0L2	MARK1	CAMK	Homo sapiens	14	12	26	1.16667
Q9P1W9	PIM2	CAMK	Homo sapiens	2156	250	2406	8.624
Q9P286	PAK5	STE	Homo sapiens	18	5	23	3.6
Q9P289	MST4	STE	Homo sapiens	23	34	57	0.676471
Q9P2K8	GCN2	Other	Homo sapiens	33	14	47	2.35714
Q9UBE8	NLK	CMGC	Homo sapiens	31	9	40	3.44444
Q9UEE5	DRAK1	CAMK	Homo sapiens	98	27	125	3.62963
Q9UF33	EphA6	TK	Homo sapiens	22	17	39	1.29412
Q9UHD2	TBK1	Other	Homo sapiens	1858	281	2139	6.6121
Q9UIK4	DAPK2	CAMK	Homo sapiens	21	15	36	1.4
Q9UK32	RSK4	AGC	Homo sapiens	37	40	77	0.925
Q9UKE5	TNIK	STE	Homo sapiens	155	41	196	3.78049
Q9UL54	TAO2	STE	Homo sapiens	18	27	45	0.666667
Q9UM73	ALK	TK	Homo sapiens	896	202	1098	4.43564
Q9UPE1	MSSK1	CMGC	Homo sapiens	10	13	23	0.769231
Q9UPZ9	ICK	CMGC	Homo sapiens	19	9	28	2.11111
Q9UQB9	AurC	Other	Homo sapiens	60	20	80	3
Q9UQM7	CaMK2a	CAMK	Homo sapiens	19	20	39	0.95
Q9WUD9	rSRC	TK	Rattus norvegicus	21	3	24	7
Q9Y243	AKT3	AGC	Homo sapiens	174	103	277	1.68932
Q9Y2K2	QSK	CAMK	Homo sapiens	20	19	39	1.05263
Q9Y2U5	MAP3K2	STE	Homo sapiens	32	19	51	1.68421
Q9Y463	DYRK1B	CMGC	Homo sapiens	322	97	419	3.31959
Q9Y4K4	KHS1	STE	Homo sapiens	39	40	79	0.975
Q9Y572	RIPK3	TKL	Homo sapiens	90	127	217	0.708661
Q9Y616	IRAK3	TKL	Homo sapiens	27	19	46	1.42105
Q9Y6E0	MST3	STE	Homo sapiens	25	7	32	3.57143
Q9Y6M4	CK1g3	CK1	Homo sapiens	9	12	21	0.75
Q9Y6R4	MAP3K4	STE	Homo sapiens	7	17	24	0.411765

## Sheet: Table S2
Table S2. Structural diversity and chemical space analysis of the compounds in each kinase.
UniProt ID	Name	No. of compounds	No. of scaffolds	scaffolds/compounds (%)	mw_range	logp_range
O00141	SGK1	395	64	0.16	244.233~915.848	0.447~7.071
O00238	BMPR1B	52	46	0.88	261.288~614.216	0.019~6.044
O00311	CDC7	394	99	0.25	187.202~544.681	-0.195~6.189
O00329	p110d	5360	1053	0.2	141.214~852.855	-2.871~7.236
O00418	eEF2K	117	33	0.28	228.247~544.454	-0.899~7.742
O00444	PLK4	223	112	0.5	220.231~942.25	-1.076~7.937
O00506	YSK1	24	23	0.96	306.373~915.848	1.218~6.932
O14578	CRIK	56	51	0.91	280.331~915.848	1.096~6.932
O14730	RIOK3	23	22	0.96	306.373~641.621	1.218~6.105
O14733	MAP2K7	42	17	0.4	188.182~901.821	0.808~6.389
O14757	CHK1	769	186	0.24	205.221~901.821	-0.696~7.797
O14920	IKKb	1189	278	0.23	187.202~771.254	-1.321~10.24
O14965	AurA	2761	729	0.26	110.116~970.105	-7.777~8.469
O14976	GAK	234	117	0.5	220.231~641.621	1.096~7.091
O15075	DCLK1	49	27	0.55	306.373~641.621	1.218~6.105
O15111	IKKa	416	106	0.25	168.199~632.664	-1.321~7.158
O15146	MUSK	22	22	1	332.407~632.664	1.686~5.986
O15264	p38d	65	33	0.51	327.432~632.664	1.835~6.31
O15530	PDK1	870	231	0.27	114.104~915.848	-1.865~7.395
O43293	DAPK3	64	44	0.69	220.231~915.848	1.218~6.732
O43318	TAK1	212	84	0.4	211.228~915.848	-1.98~7.299
O43353	RIPK2	601	240	0.4	196.205~721.739	-0.341~7.244
O43781	DYRK3	66	24	0.36	212.252~555.985	0.543~5.897
O60285	NuaK1	64	47	0.73	196.158~942.25	0.782~7.937
O60674	JAK2	7754	1506	0.19	177.247~927.92	-1.629~9.878
O75116	ROCK2	3279	651	0.2	133.154~986.303	-7.153~10.496
O75385	ULK1	128	77	0.6	211.228~915.848	0.924~7.289
O75460	IRE1	353	84	0.24	138.122~616.662	0.278~7.491
O75582	MSK1	109	56	0.51	202.177~986.303	0.033~6.732
O75676	MSK2	51	48	0.94	213.24~614.216	1.218~6.637
O75716	MPSK1	72	56	0.78	220.231~915.848	1.218~6.732
O75914	PAK3	26	24	0.92	332.407~641.621	1.218~6.932
O94768	DRAK2	132	44	0.33	210.236~641.621	1.686~6.105
O94804	LOK	94	86	0.91	297.314~641.621	0.901~6.932
O94806	PKD3	103	88	0.85	217.224~975.024	-3.045~6.637
O94921	PFTAIRE1	26	22	0.85	332.407~762.595	1.218~6.163
O95819	HGK	514	145	0.28	134.142~641.621	-0.061~6.932
O95835	LATS1	294	65	0.22	237.266~614.216	0.214~6.044
O96013	PAK4	309	118	0.38	185.19~915.848	0.901~6.813
O96017	CHK2	529	144	0.27	211.228~901.821	-0.696~7.367
P00516	bPRKG1	22	3	0.14	311.344~470.529	3.026~5.186
P00517	bPKAa	33	14	0.42	384.463~624.546	1.365~5.079
P00519	ABL1	1093	296	0.27	166.176~987.115	-1.626~8.861
P00520	mABL1	59	23	0.39	287.326~603.123	3.357~7.026
P00523	gSRC	227	50	0.22	264.332~729.845	0.3~9.444
P00533	EGFR	2139	529	0.25	168.155~991.66	-0.834~9.273
P04049	RAF1	1082	253	0.23	234.302~870.097	0.741~8.252
P04409	bPKCa	45	24	0.53	256.298~933.284	1.335~11.999
P04626	ErbB2	2118	514	0.24	138.122~991.956	-2.202~12.441
P04629	TRKA	2649	420	0.16	247.21~915.848	-0.043~8.049
P05129	PKCg	205	105	0.51	262.353~975.024	-3.045~8.954
P05480	mSRC	58	17	0.29	168.148~586.618	0.247~7.361
P05622	mPDGFRb	321	55	0.17	194.237~742.644	0.643~7.361
P05771	PKCb	623	209	0.34	265.32~975.024	-3.715~6.732
P06213	INSR	804	280	0.35	220.253~942.25	1.094~9.14
P06239	LCK	482	215	0.45	198.137~954.819	-0.447~8.861
P06240	mLCK	70	18	0.26	244.233~488.017	1.818~5.483
P06241	FYN	677	128	0.19	224.267~915.848	0.33~6.932
P06493	CDC2	1638	393	0.24	135.13~627.532	-1.044~7.561
P07332	FES	43	41	0.95	332.407~915.848	2.527~6.732
P07333	FMS	1266	307	0.24	157.169~915.848	-0.172~7.453
P07947	YES	195	123	0.63	211.228~901.821	1.373~7.32
P07948	LYN	414	220	0.53	202.213~915.848	1.156~8.22
P07949	RET	3171	591	0.19	210.236~915.848	0.712~7.091
P08069	IGF1R	2327	550	0.24	196.158~975.393	-1.076~9.215
P08581	MET	3352	738	0.22	196.158~942.25	-1.249~11.711
P08631	HCK	130	75	0.58	308.345~954.819	1.442~8.861
P08922	ROS	200	71	0.36	308.345~901.821	-0.139~7.163
P09217	rPKCz	212	58	0.27	194.28~976.802	-1.016~14.617
P09619	PDGFRb	1758	486	0.28	194.237~942.25	-0.462~8.646
P09769	FGR	33	24	0.73	308.345~915.848	1.442~6.732
P10398	ARAF	28	20	0.71	391.427~630.115	3.682~6.278
P10721	KIT	2676	621	0.23	224.267~740.207	0.167~9.444
P11309	PIM1	3716	682	0.18	162.144~915.848	-0.74~7.703
P11362	FGFR1	3066	619	0.2	36.461~915.848	-1.662~8.327
P11799	gMYLK	65	25	0.38	265.338~955.084	-4.309~5.383
P11802	CDK4	1872	384	0.21	155.117~942.25	-0.668~7.299
P12931	SRC	1660	387	0.23	116.16~995.162	-1.512~11.198
P15056	BRAF	1636	311	0.19	258.229~853.905	0.521~8.945
P15735	PHKg2	43	40	0.93	220.231~915.848	1.375~6.732
P16234	PDGFRa	560	246	0.44	226.235~727.715	-0.462~8.01
P16591	FER	75	58	0.77	332.407~915.848	0.901~7.265
P17252	PKCa	1006	295	0.29	173.239~975.024	-3.045~11.509
P17612	PKACa	203	108	0.53	160.176~975.171	-7.153~6.732
P17948	FLT1	1051	326	0.31	226.235~998.013	-3.078~7.103
P19525	PKR	95	64	0.67	185.19~586.648	-0.75~6.932
P19784	CK2a2	222	120	0.54	263.278~852.246	0.594~6.911
P21709	EphA1	49	45	0.92	308.345~915.848	1.442~6.932
P21802	FGFR2	1431	298	0.21	36.461~915.848	0.204~8.332
P21803	mFGFR2	23	6	0.26	321.167~526.468	2.432~6.249
P21860	ErbB3	186	71	0.38	294.311~875.365	0.507~7.502
P22455	FGFR4	1338	257	0.19	36.461~915.848	-0.342~8.327
P22607	FGFR3	1862	359	0.19	36.461~915.848	0.422~8.327
P22694	PKACb	23	21	0.91	313.788~915.848	1.375~6.732
P23443	p70S6K	1311	193	0.15	229.283~915.848	-0.226~6.756
P23458	JAK1	6589	1235	0.19	163.18~816.31	-0.405~7.1
P24723	PKCh	245	108	0.44	264.332~975.024	-3.045~6.976
P24941	CDK2	2753	490	0.18	118.139~942.25	-1.285~7.299
P25098	BARK1	375	123	0.33	183.207~951.145	-3.954~7.041
P27361	Erk1	144	57	0.4	167.197~723.86	0.598~6.911
P27448	MARK3	109	72	0.66	254.293~915.848	1.096~6.732
P28482	Erk2	2484	311	0.13	210.082~782.295	0.562~7.491
P29317	EphA2	522	129	0.25	308.345~659.279	0.37~9.119
P29320	EphA3	54	48	0.89	220.231~901.821	1.339~6.716
P29322	EphA8	37	34	0.92	308.345~901.821	2.355~6.932
P29323	EphB2	81	68	0.84	226.243~901.821	0.58~7.091
P29376	LTK	49	44	0.9	306.373~915.848	1.686~6.732
P29597	TYK2	2632	561	0.21	198.225~915.848	-0.405~8.22
P30291	Wee1	602	105	0.17	252.229~694.841	1.259~6.911
P30530	AXL	1175	354	0.3	194.237~915.848	0.067~8.006
P31749	AKT1	2021	378	0.19	240.27~942.25	-2.528~10.108
P31751	AKT2	1017	189	0.19	144.177~915.848	-0.082~8.013
P32298	GPRK4	29	28	0.97	306.373~641.621	1.442~6.105
P33981	TTK	1217	296	0.24	186.214~716.809	0.358~9.04
P34947	GPRK5	143	54	0.38	281.344~600.683	0.743~7.041
P35590	TIE1	39	36	0.92	325.375~641.621	1.218~6.932
P35916	FLT4	207	72	0.35	258.229~942.25	-1.076~7.299
P35918	mVEGFR2	112	29	0.26	210.236~649.77	1.61~6.553
P35968	KDR	2948	621	0.21	191.259~761.91	-8.895~9.407
P35969	mVGFR1	42	7	0.17	210.236~630.627	2.458~7.361
P36507	MAP2K2	80	55	0.69	267.284~641.621	1.075~6.911
P36888	FLT3	1175	384	0.33	225.251~942.25	-1.076~7.455
P36894	BMPR1A	37	26	0.7	280.331~614.216	1.99~5.768
P36896	ALK4	141	64	0.45	288.314~614.216	2.069~7.21
P36897	TGFbR1	868	178	0.21	221.263~697.88	1.184~6.584
P37023	ALK1	184	49	0.27	253.305~614.216	0.698~7.21
P37173	TGFbR2	407	105	0.26	272.311~901.821	1.321~7.091
P41240	CSK	64	28	0.44	257.289~954.819	0.786~8.861
P41279	COT	229	59	0.26	258.229~942.25	1.094~7.937
P41743	PKCi	513	130	0.25	133.154~915.848	0.706~7.151
P42336	p110a	7190	1170	0.16	110.112~997.991	-2.871~9.83
P42338	p110b	2942	546	0.19	147.181~982.75	-2.871~7.236
P42345	FRAP	4170	697	0.17	194.194~958.24	-2.871~8.264
P42680	TEC	186	54	0.29	284.746~915.848	1.925~8.22
P42681	TXK	268	96	0.36	285.351~901.821	1.925~8.22
P42684	ABL2	68	23	0.34	308.345~915.848	2.843~6.932
P42685	FRK	91	81	0.89	308.345~915.848	1.375~6.932
P43250	GPRK6	48	41	0.85	168.199~770.968	-0.246~7.04
P43403	ZAP70	272	103	0.38	238.29~901.821	-2.069~6.541
P43405	SYK	3404	725	0.21	195.174~940.966	-2.698~10.381
P45983	JNK1	1402	363	0.26	180.207~915.848	-4.017~7.158
P45984	JNK2	693	242	0.35	206.205~915.848	-0.231~7.17
P45985	MAP2K4	27	27	1	306.373~614.216	1.218~5.907
P46734	MAP2K3	30	28	0.93	188.19~614.216	0.311~5.907
P47811	mp38a	217	62	0.29	207.321~656.108	0.784~7.914
P48729	CK1a	103	68	0.66	238.246~569.11	0.472~6.044
P48730	CK1d	1087	279	0.26	212.252~692.678	0.066~7.416
P48736	p110g	3720	720	0.19	158.164~982.75	-2.871~8.27
P49137	MAPKAPK2	897	254	0.28	145.161~670.931	-1.629~10.785
P49336	CDK8	282	87	0.31	264.332~934.188	1.473~7.5
P49674	CK1e	1050	249	0.24	220.231~692.678	0.228~7.416
P49759	CLK1	386	167	0.43	192.239~915.848	0.543~6.911
P49760	CLK2	174	102	0.59	220.231~915.848	0.543~6.732
P49761	CLK3	68	41	0.6	225.251~641.621	1.218~6.637
P49840	GSK3A	1140	247	0.22	195.225~995.162	-1.494~10.555
P49841	GSK3B	3032	658	0.22	147.133~915.848	-2.921~8.601
P50613	CDK7	334	136	0.41	203.209~643.151	1.114~7.164
P50750	CDK9	2563	414	0.16	185.19~915.848	-0.355~8.818
P51451	BLK	176	99	0.56	270.24~915.848	0.562~8.237
P51617	IRAK1	125	84	0.67	299.765~989.272	1.686~8.22
P51812	RSK2	176	60	0.34	244.166~915.848	-1.494~6.732
P51813	BMX	192	94	0.49	270.24~915.848	1.218~8.237
P51955	NEK2	132	61	0.46	196.158~641.621	0.36~7.303
P52564	MAP2K6	34	31	0.91	188.19~915.848	0.311~6.732
P53350	PLK1	350	115	0.33	163.22~997.141	-3.076~7.299
P53355	DAPK1	58	39	0.67	270.24~915.848	1.584~6.732
P53667	LIMK1	275	92	0.33	179.248~915.848	0.782~7.549
P53671	LIMK2	213	60	0.28	320.377~632.664	0.782~7.549
P53778	p38g	132	43	0.33	220.231~952.119	1.448~9.424
P53779	JNK3	1331	453	0.34	184.242~915.848	-0.587~8.443
P54646	AMPKa2	37	22	0.59	332.407~915.848	1.218~6.732
P54753	EphB3	61	31	0.51	255.252~633.7	1.375~6.716
P54756	EphA5	44	40	0.91	308.345~633.7	1.557~6.716
P54760	EphB4	887	205	0.23	241.254~942.25	0.37~9.119
P54762	EphB1	35	32	0.91	308.345~658.48	1.442~6.716
P54764	EphA4	52	45	0.87	278.359~901.821	2.069~7.091
P57059	SIK	31	29	0.94	308.345~915.848	1.218~6.732
P63319	rPKCg	75	18	0.24	291.31~504.62	1.537~4.816
P68400	CK2a1	716	215	0.3	152.149~984.97	-0.485~8.579
P70618	rp38a	50	5	0.1	286.334~450.586	4.183~6.718
P78368	CK1g2	48	28	0.58	248.289~557.054	1.096~6.044
P78527	DNAPK	874	241	0.28	152.149~917.11	-2.871~7.332
P80192	MLK1	84	50	0.6	298.345~915.848	0.901~7.722
P90584	plPfmrk	99	34	0.34	192.13~588.343	0.401~6.929
Q00526	CDK3	39	36	0.92	348.773~608.69	1.218~6.115
Q00534	CDK6	409	85	0.21	254.241~604.515	0.131~6.428
Q00535	CDK5	537	172	0.32	185.186~901.821	0.066~6.825
Q00536	PCTAIRE1	57	56	0.98	220.231~641.621	1.218~6.105
Q00537	PCTAIRE2	35	33	0.94	332.407~641.621	1.218~6.105
Q01279	mEGFR	38	17	0.45	138.122~542.688	0.673~6.066
Q02156	PKCe	417	169	0.41	211.228~975.024	-3.613~11.509
Q02750	MAP2K1	725	172	0.24	158.156~985.779	-0.696~6.899
Q02763	TIE2	857	246	0.29	228.247~942.25	-1.076~8.405
Q02779	MLK2	38	23	0.61	310.356~671.885	2.779~7.722
Q04759	PKCt	774	208	0.27	203.201~915.848	-2.247~11.509
Q04771	ALK2	285	97	0.34	212.212~616.662	1.218~7.21
Q04912	RON	120	68	0.57	325.375~728.769	1.667~8.735
Q05397	FAK	1412	404	0.29	122.131~996.148	-2.245~7.937
Q05513	PKCz	258	102	0.4	214.268~975.024	-3.045~6.732
Q05655	PKCd	678	246	0.36	244.294~975.024	-3.045~11.509
Q06187	BTK	4548	936	0.21	188.19~998.131	-2.205~9.828
Q06418	TYRO3	755	233	0.31	287.367~915.848	0.437~7.108
Q07912	ACK	601	149	0.25	287.322~915.848	1.375~8.091
Q08345	DDR1	1381	275	0.2	308.345~915.848	0.496~8.194
Q08881	ITK	1139	264	0.23	233.274~961.2	1.215~8.22
Q09013	DMPK1	29	26	0.9	306.373~915.848	1.218~6.732
Q12851	Map4k2	262	204	0.78	148.169~940.681	-1.04~8.091
Q12852	DLK	616	205	0.33	310.361~641.621	0.189~6.105
Q12866	MER	1084	354	0.33	264.373~915.848	0.607~7.108
Q13043	MST1	106	32	0.3	220.231~915.848	1.686~7.823
Q13131	AMPKa1	304	98	0.32	259.092~915.848	1.007~7.349
Q13153	PAK1	235	88	0.37	203.249~641.621	0.189~6.281
Q13163	MAP2K5	98	87	0.89	308.345~641.621	0.901~6.932
Q13164	Erk5	104	43	0.41	255.325~648.79	1.218~6.911
Q13177	PAK2	35	30	0.86	254.241~614.216	1.584~5.932
Q13188	MST2	113	72	0.64	305.341~915.848	1.218~7.081
Q13233	MAP3K1	40	36	0.9	306.373~633.7	1.096~6.911
Q13315	ATM	217	59	0.27	76.124~555.846	-1.029~5.894
Q13418	ILK	167	31	0.19	201.254~533.598	0.848~6.356
Q13464	ROCK1	1486	359	0.24	133.154~915.848	-0.082~6.911
Q13470	TNK1	160	58	0.36	308.345~915.848	1.096~6.932
Q13535	ATR	1623	298	0.18	76.124~604.733	-1.029~7.039
Q13546	RIPK1	331	88	0.27	205.301~650.449	-0.21~7.699
Q13555	CaMK2g	37	31	0.84	211.228~915.848	1.096~7.265
Q13557	CaMK2d	372	104	0.28	306.373~915.848	0.624~7.265
Q13627	DYRK1A	2085	456	0.22	176.606~915.848	-0.77~7.978
Q13705	ACTR2B	22	22	1	308.345~667.739	1.218~7.091
Q13873	BMPR2	33	28	0.85	291.314~641.621	1.218~6.105
Q13882	BRK	191	93	0.49	253.261~649.74	1.816~9.194
Q13976	PKG1	25	24	0.96	244.294~986.303	0.544~6.732
Q14004	CHED	22	22	1	255.325~632.664	1.219~6.637
Q14012	CaMK1a	28	26	0.93	220.231~641.621	1.545~7.265
Q14164	IKKe	1151	267	0.23	207.664~915.848	0.525~8.22
Q14289	PYK2	374	200	0.53	176.263~915.848	0.223~7.509
Q14680	MELK	838	147	0.18	183.21~915.848	-0.004~8.669
Q15118	PDHK1	789	175	0.22	128.942~915.848	0.291~8.135
Q15119	PDHK2	853	112	0.13	128.942~567.608	-0.467~7.15
Q15120	PDHK3	36	22	0.61	128.942~552.965	0.408~5.245
Q15139	PKD1	184	97	0.53	210.218~975.024	-3.045~6.636
Q15303	ErbB4	346	139	0.4	211.228~915.848	1.373~7.704
Q15349	RSK1	296	92	0.31	220.231~915.848	1.218~6.732
Q15375	EphA7	44	41	0.93	331.35~915.848	1.218~6.932
Q15418	RSK3	177	103	0.58	211.228~915.848	-0.082~6.732
Q15569	TESK1	22	18	0.82	308.345~633.7	1.218~5.772
Q15746	smMLCK	123	68	0.55	230.219~915.848	-0.004~6.732
Q15759	p38b	195	88	0.45	256.24~632.664	0.244~8.221
Q15835	RHOK	37	29	0.78	306.373~915.848	-2.276~6.732
Q16288	TRKC	141	87	0.62	263.256~915.848	1.042~6.914
Q16512	PKN1	89	64	0.72	195.225~915.848	0.782~6.732
Q16513	PKN2	73	45	0.62	195.225~915.848	0.924~6.732
Q16539	p38a	23	22	0.96	222.291~527.669	1.137~5.986
Q16566	CaMK4	24	23	0.96	306.373~614.216	1.584~6.823
Q16584	MLK3	184	82	0.45	296.33~915.848	1.375~7.722
Q16620	TRKB	366	129	0.35	248.241~742.847	1.042~7.453
Q16654	PDHK4	48	25	0.52	128.942~552.965	0.408~5.245
Q16816	PHKg1	28	26	0.93	306.373~915.848	1.686~6.732
Q16832	DDR2	291	158	0.54	237.258~641.621	1.686~8.02
Q2M2I8	AAK1	763	139	0.18	211.228~915.848	1.096~8.18
Q32MK0	caMLCK	31	30	0.97	308.345~901.821	1.579~6.389
Q56UN5	MAP3K8	56	54	0.96	211.228~641.621	1.584~6.932
Q59H18	HH498	178	37	0.21	290.308~915.848	0.587~6.932
Q5S007	LRRK2	1035	259	0.25	143.149~614.216	0.556~6.329
Q5VT25	MRCKa	52	38	0.73	244.294~915.848	1.659~6.832
Q60751	rIGF1R	34	15	0.44	394.276~688.277	3.605~7.361
Q64617	rPKCh	212	58	0.27	194.28~976.802	-1.016~14.617
Q6PHR2	ULK3	44	39	0.89	306.373~915.848	0.901~6.732
Q7KZI7	MARK2	68	55	0.81	220.231~915.848	1.096~6.732
Q7L7X3	TAO1	114	86	0.75	279.303~915.848	1.412~6.932
Q86V86	PIM3	1274	259	0.2	172.191~901.821	-0.687~7.342
Q86Z02	HIPK1	47	40	0.85	306.373~641.621	1.584~6.115
Q8IU85	CaMK1d	43	30	0.7	220.231~641.621	0.65~6.105
Q8IVH8	KHS2	56	52	0.93	312.377~641.621	1.218~6.932
Q8IW41	MAPKAPK5	47	32	0.68	213.24~529.588	1.323~6.044
Q8IYT8	ULK2	32	30	0.94	306.373~915.848	1.584~6.732
Q8N4C8	MINK	61	52	0.85	225.226~915.848	1.442~6.732
Q8N5S9	CaMKK1	25	23	0.92	211.228~915.848	1.218~6.732
Q8NE63	HIPK4	43	41	0.95	255.325~915.848	1.686~6.932
Q8NI60	ADCK3	30	19	0.63	308.345~614.216	1.218~5.768
Q8TD08	Erk7	40	36	0.9	255.325~915.848	1.218~6.911
Q8TD19	NEK9	22	21	0.95	332.407~632.664	2.069~5.772
Q8TDR2	CLIK1	24	23	0.96	308.345~632.664	1.686~5.932
Q8TF76	Haspin	35	17	0.49	198.225~483.576	2.318~5.192
Q8WTQ7	GPRK7	31	28	0.9	306.373~641.621	1.545~6.105
Q92630	DYRK2	172	66	0.38	198.225~632.664	0.133~5.897
Q92918	HPK1	64	50	0.78	308.345~915.848	1.218~6.732
Q96GD4	AurB	1803	566	0.31	110.116~942.25	-1.485~8.22
Q96KB5	PBK	330	49	0.15	216.288~533.694	0.44~6.155
Q96L34	MARK4	47	34	0.72	311.389~901.821	1.218~6.708
Q96NX5	CaMK1g	22	21	0.95	220.231~915.848	1.686~7.047
Q96PY6	NEK1	215	34	0.16	254.241~616.662	2.053~6.637
Q96RR4	CaMKK2	122	69	0.57	211.228~915.848	-0.004~7.446
Q96SB4	SRPK1	138	45	0.33	210.236~641.621	0.89~7.021
Q99558	NIK	631	140	0.22	161.16~915.848	-1.688~6.732
Q99640	MYT1	33	20	0.61	268.316~542.036	1.375~5.768
Q99683	MAP3K5	738	156	0.21	181.224~915.848	0.066~7.473
Q99759	MAP3K3	37	34	0.92	306.373~641.621	1.375~6.637
Q9BQI3	HRI	53	25	0.47	309.8~633.7	1.096~6.048
Q9BRS2	RIOK1	25	23	0.92	306.373~641.621	1.218~6.105
Q9BUB5	MNK1	666	174	0.26	160.176~632.664	0.007~6.407
Q9BVS4	RIOK2	23	23	1	306.373~570.649	1.358~5.907
Q9BWU1	CDK11	25	25	1	264.332~632.664	1.65~7.211
Q9BXA7	TSSK1	25	23	0.92	288.299~915.848	0.131~6.732
Q9BYT3	STK33	207	121	0.58	189.222~915.848	-1.741~8.05
Q9C098	DCLK3	28	27	0.96	255.325~915.848	1.218~6.732
Q9H093	NuaK2	40	38	0.95	306.373~915.848	1.218~6.732
Q9H0K1	QIK	75	64	0.85	308.345~915.848	1.218~7.072
Q9H1R3	skMLCK	24	23	0.96	272.354~641.621	1.686~6.105
Q9H2G2	SLK	96	87	0.91	220.231~915.848	0.901~6.932
Q9H2K8	TAO3	104	78	0.75	275.287~915.848	1.241~6.932
Q9H2X6	HIPK2	41	37	0.9	238.246~915.848	0.985~6.732
Q9H3Y6	SRM	27	22	0.81	332.407~632.664	1.686~5.772
Q9H422	HIPK3	35	34	0.97	306.373~915.848	1.584~6.732
Q9H4B4	PLK3	183	71	0.39	248.237~997.141	0.515~7.073
Q9HAZ1	CLK4	232	86	0.37	181.198~915.848	1.218~6.732
Q9HBH9	MNK2	1101	216	0.2	160.176~915.848	0.497~6.732
Q9HC98	NEK6	28	25	0.89	196.158~614.216	0.782~5.659
Q9HCP0	CK1g1	32	29	0.91	220.231~545.644	0.765~6.044
Q9NQU5	PAK6	22	21	0.95	306.373~915.848	1.218~6.732
Q9NRM7	LATS2	43	30	0.7	265.32~915.848	1.584~6.732
Q9NRP7	Fused	26	24	0.92	255.325~632.664	1.584~6.932
Q9NSY1	BIKE	95	75	0.79	220.231~915.848	1.096~6.732
Q9NWZ3	IRAK4	3855	659	0.17	179.219~995.188	-1.36~6.823
Q9NYL2	ZAK	102	64	0.63	272.311~633.7	1.375~6.932
Q9NYY3	PLK2	186	68	0.37	164.204~997.141	0.515~7.181
Q9NZJ5	PEK	101	31	0.31	328.335~624.746	2.312~7.26
Q9P0L2	MARK1	26	22	0.85	294.314~915.848	1.218~6.732
Q9P1W9	PIM2	2202	375	0.17	188.19~901.821	-0.687~6.586
Q9P286	PAK5	23	22	0.96	306.373~915.848	1.218~6.732
Q9P289	MST4	56	52	0.93	305.341~915.848	1.218~6.732
Q9P2K8	GCN2	47	33	0.7	332.407~641.621	1.218~7.179
Q9UBE8	NLK	40	29	0.73	308.345~632.664	1.584~6.044
Q9UEE5	DRAK1	123	54	0.44	220.231~915.848	1.218~6.732
Q9UF33	EphA6	39	35	0.9	308.345~632.664	1.686~6.932
Q9UHD2	TBK1	1984	358	0.18	255.229~915.848	-0.158~6.732
Q9UIK4	DAPK2	35	29	0.83	220.231~915.848	1.686~6.732
Q9UK32	RSK4	75	58	0.77	255.325~915.848	1.545~6.732
Q9UKE5	TNIK	192	97	0.51	220.231~915.848	1.686~6.932
Q9UL54	TAO2	45	43	0.96	306.373~641.621	1.412~6.932
Q9UM73	ALK	1079	286	0.27	220.275~961.499	-0.717~10.949
Q9UPE1	MSSK1	23	22	0.96	306.373~641.621	1.686~6.105
Q9UPZ9	ICK	28	28	1	332.407~641.621	1.412~6.105
Q9UQB9	AurC	80	62	0.78	220.231~641.621	1.218~6.637
Q9UQM7	CaMK2a	39	34	0.87	306.373~915.848	1.412~7.258
Q9WUD9	rSRC	24	11	0.46	364.781~542.972	1.784~5.553
Q9Y243	AKT3	252	88	0.35	277.353~986.303	-7.153~7.129
Q9Y2K2	QSK	39	36	0.92	280.331~901.821	1.787~6.389
Q9Y2U5	MAP3K2	50	43	0.86	306.373~915.848	1.375~6.732
Q9Y463	DYRK1B	407	127	0.31	192.239~990.222	0.543~7.743
Q9Y4K4	KHS1	79	72	0.91	312.377~915.848	1.218~6.932
Q9Y572	RIPK3	217	89	0.41	308.345~633.7	2.329~7.166
Q9Y616	IRAK3	46	43	0.93	261.288~641.621	1.218~6.105
Q9Y6E0	MST3	30	25	0.83	332.407~915.848	1.218~6.732
Q9Y6M4	CK1g3	21	20	0.95	280.331~557.054	1.218~6.044
Q9Y6R4	MAP3K4	24	23	0.96	332.407~641.621	2.544~6.105
AVERAGE		572.274	144.789	0.51

## Sheet: Table S3
Table S3. Detailed performance results of different ML methods.
UniProt ID	Training set								Validation set								Test set
	ACCa	F1b	BAc	SEd	SPe	MCCf	AUCg		ACC	F1	BA	SE	SP	MCC	AUC		ACC	F1	BA	SE	SP	MCC	AUC
RF::AtomPairs	0.867083	0.85031	0.777034	0.885699	0.66837	0.76609	0.946988		0.777307	0.756874	0.64837	0.820912	0.475827	0.536589	0.908694		0.752917	0.736438	0.624885	0.800154	0.449616	0.410429	0.778556
NB::AtomPairs	0.861214	0.623636	0.857543	0.845994	0.869092	0.678921	0.918969		0.72231	0.553336	0.691129	0.721243	0.661014	0.411026	0.760415		0.714442	0.716122	0.679737	0.707584	0.651891	0.35612	0.732692
SVM::AtomPairs	0.739028	0.73191	0.707307	0.739909	0.674706	0.486097	0.73143		0.751671	0.729977	0.64325	0.781251	0.505248	0.452268	0.727054		0.734042	0.711871	0.620267	0.766747	0.473786	0.354594	0.697703
KNN::AtomPairs	0.961337	0.653869	0.943536	0.959666	0.927406	0.902514	0.978303		0.79063	0.577466	0.703729	0.807888	0.599571	0.551409	0.851632		0.755149	0.747046	0.664913	0.775943	0.553883	0.388274	0.742995
XGB::AtomPairs	0.90774	0.903099	0.851308	0.911983	0.790632	0.791998	0.940153		0.794385	0.784551	0.699964	0.822734	0.577194	0.539283	0.886479		0.750324	0.750207	0.652608	0.784643	0.520573	0.362414	0.759161
DNN::AtomPairs	0.846517	0.831386	0.791703	0.863007	0.720399	0.736142	0.921528		0.745897	0.732056	0.650552	0.791143	0.509962	0.489409	0.869174		0.726173	0.713871	0.631174	0.771895	0.490452	0.39073	0.751751
RF::FP2	0.861264	0.825895	0.765899	0.87835	0.653449	0.751146	0.938554		0.766416	0.727823	0.639959	0.806008	0.47391	0.478557	0.816837		0.7589	0.730716	0.63432	0.803579	0.465061	0.419889	0.785736
NB::FP2	0.853363	0.625276	0.851753	0.847483	0.856023	0.659388	0.914757		0.724413	0.556541	0.69916	0.725809	0.672511	0.411035	0.7824		0.719771	0.727519	0.692001	0.71804	0.665962	0.376098	0.743329
SVM::FP2	0.773481	0.774756	0.730178	0.788802	0.671555	0.597431	0.783614		0.726438	0.716936	0.62476	0.758182	0.491337	0.434994	0.744205		0.695898	0.68603	0.590348	0.731815	0.44888	0.329533	0.681697
KNN::FP2	0.955966	0.653171	0.934773	0.957347	0.912199	0.884233	0.97498		0.781763	0.579869	0.694833	0.8073	0.582365	0.505962	0.82927		0.759044	0.759531	0.670658	0.788795	0.552522	0.402319	0.748158
XGB::FP2	0.889191	0.884752	0.822077	0.896439	0.747715	0.731696	0.925809		0.794946	0.78536	0.700485	0.82333	0.57764	0.558536	0.888031		0.756245	0.75223	0.659454	0.786941	0.531967	0.381942	0.761378
DNN::FP2	0.832082	0.819621	0.754626	0.856274	0.652978	0.685063	0.913616		0.743176	0.73003	0.637279	0.791788	0.48277	0.459432	0.863739		0.730685	0.721567	0.626339	0.780214	0.472464	0.394962	0.75334
RF::MACCS	0.8463	0.830451	0.746939	0.872285	0.621593	0.718274	0.914418		0.767638	0.752325	0.638602	0.81835	0.458854	0.504137	0.891484		0.74212	0.732286	0.613478	0.798227	0.42873	0.354382	0.750661
NB::MACCS	0.821369	0.621161	0.800187	0.830066	0.770309	0.566936	0.879937		0.710412	0.561748	0.668931	0.735161	0.6027	0.35255	0.749045		0.704463	0.720486	0.661963	0.723299	0.600627	0.32121	0.724198
SVM::MACCS	0.783747	0.780929	0.738081	0.795997	0.680164	0.62165	0.785979		0.720464	0.709523	0.61234	0.751871	0.472809	0.407695	0.729312		0.690921	0.680577	0.576715	0.725609	0.427822	0.303405	0.670404
KNN::MACCS	0.940794	0.650464	0.909059	0.945172	0.872946	0.839121	0.965591		0.775883	0.585907	0.681802	0.813956	0.549649	0.471661	0.806989		0.744625	0.749584	0.646147	0.782576	0.509719	0.353079	0.71877
XGB::MACCS	0.868277	0.864311	0.786633	0.88243	0.690837	0.675915	0.901788		0.786018	0.775907	0.683224	0.8192	0.547249	0.531438	0.869651		0.744179	0.740608	0.639478	0.780016	0.49894	0.344881	0.739005
DNN::MACCS	0.775841	0.759616	0.668059	0.812286	0.523832	0.529268	0.836277		0.721383	0.705817	0.601435	0.77434	0.428529	0.375838	0.838414		0.709095	0.69707	0.590856	0.765355	0.416357	0.314635	0.70526
RF::Morgan	0.834913	0.802541	0.730835	0.851291	0.610379	0.741954	0.921446		0.765076	0.736152	0.628032	0.806877	0.449188	0.51776	0.915312		0.748442	0.721968	0.612491	0.79311	0.431872	0.404851	0.773698
NB::Morgan	0.901876	0.639875	0.891923	0.902821	0.881025	0.763991	0.953367		0.745369	0.56531	0.707627	0.750513	0.66474	0.433607	0.801137		0.739751	0.745461	0.702268	0.7435	0.661035	0.400171	0.771504
SVM::Morgan	0.748536	0.746893	0.717394	0.756131	0.678656	0.557097	0.753824		0.722633	0.71118	0.621254	0.753222	0.489287	0.421511	0.744197		0.698075	0.685084	0.594156	0.729706	0.458607	0.325546	0.680349
KNN::Morgan	0.961513	0.654485	0.94382	0.961407	0.926234	0.901075	0.978471		0.784411	0.577049	0.697311	0.801621	0.593	0.51474	0.830437		0.762676	0.754708	0.673825	0.778836	0.568813	0.416216	0.75469
XGB::Morgan	0.873609	0.869193	0.79917	0.883642	0.714698	0.695267	0.910628		0.791906	0.782354	0.693234	0.82379	0.562677	0.558774	0.8806		0.754029	0.749462	0.652958	0.785546	0.52037	0.377733	0.760803
DNN::Morgan	0.844305	0.828776	0.770046	0.862855	0.677237	0.719875	0.938195		0.739088	0.723614	0.630691	0.783595	0.477787	0.438179	0.861044		0.72911	0.714679	0.621433	0.774183	0.468683	0.387883	0.760878
RF::PharmacoPFP	0.843611	0.826184	0.740082	0.868877	0.611288	0.71248	0.917594		0.774347	0.757835	0.646932	0.821101	0.472762	0.52345	0.902956		0.748212	0.734579	0.62038	0.79751	0.44325	0.388123	0.757439
NB::PharmacoPFP	0.822846	0.618819	0.805304	0.829129	0.78148	0.586643	0.880981		0.713178	0.558073	0.676473	0.729214	0.623732	0.362133	0.754505		0.706757	0.721794	0.670036	0.720064	0.620009	0.331974	0.725636
SVM::PharmacoPFP	0.784816	0.783994	0.731395	0.79985	0.662939	0.608963	0.788228		0.728315	0.720946	0.622991	0.76087	0.485111	0.428664	0.738081		0.698108	0.68908	0.587068	0.733614	0.440522	0.329827	0.683728
KNN::PharmacoPFP	0.940784	0.65087	0.908395	0.945626	0.871164	0.838253	0.965342		0.782618	0.588194	0.696259	0.817683	0.574835	0.498825	0.823286		0.755351	0.760698	0.664376	0.792835	0.535917	0.380664	0.739867
XGB::PharmacoPFP	0.875294	0.867769	0.80077	0.882771	0.718768	0.706721	0.909105		0.786473	0.777654	0.688828	0.817302	0.560354	0.53028	0.873275		0.74984	0.745139	0.648543	0.782306	0.514781	0.366125	0.747512
DNN::PharmacoPFP	0.802267	0.786943	0.714153	0.830733	0.597574	0.59018	0.871458		0.734869	0.719205	0.629536	0.780176	0.478897	0.429278	0.857889		0.72108	0.708513	0.614381	0.76941	0.459353	0.349125	0.735192
RF::RDKitDes	0.895031	0.88674	0.821154	0.911291	0.731018	0.788735	0.953573		0.789103	0.779984	0.673643	0.830928	0.516358	0.537232	0.897454		0.764342	0.758589	0.650149	0.807834	0.492463	0.431045	0.798097
NB::RDKitDes	0.7922	0.605455	0.751573	0.793757	0.709389	0.495557	0.841478		0.763862	0.577034	0.718155	0.773423	0.662887	0.504659	0.854108		0.732134	0.738759	0.680685	0.737968	0.623403	0.39289	0.763107
SVM::RDKitDes	0.827239	0.830216	0.739084	0.855141	0.623027	0.635681	0.86672		0.752066	0.750654	0.641363	0.792565	0.490162	0.460067	0.771957		0.722693	0.722681	0.611213	0.767853	0.454573	0.37724	0.726804
KNN::RDKitDes	0.961136	0.655274	0.940319	0.961965	0.918672	0.895343	0.978753		0.804069	0.595208	0.717548	0.833941	0.601155	0.56364	0.85959		0.77491	0.775941	0.684284	0.803696	0.564872	0.458508	0.774283
XGB::RDKitDes	0.897657	0.89166	0.833937	0.90321	0.764664	0.759123	0.932546		0.789491	0.782637	0.691761	0.819059	0.564463	0.530982	0.877313		0.750349	0.746731	0.650419	0.781717	0.51912	0.370624	0.754741
DNN::RDKitDes	0.766656	0.748331	0.651603	0.804632	0.498575	0.501471	0.828981		0.722516	0.702618	0.600075	0.774207	0.425944	0.388476	0.839862		0.709815	0.692798	0.589291	0.762955	0.415628	0.328691	0.718219
GCN	0.71856	0.692134	0.66258	0.749936	0.575224	0.433782	0.789933		0.690346	0.663338	0.616718	0.737764	0.495671	0.417325	0.865919		0.684027	0.657788	0.604253	0.726143	0.482363	0.348115	0.728733
GAT	0.673891	0.663797	0.617172	0.720921	0.513424	0.344507	0.735423		0.663951	0.64935	0.602083	0.71437	0.489796	0.359198	0.832177		0.64959	0.636437	0.581603	0.699679	0.463527	0.282597	0.675396
MPNN	0.686273	0.644477	0.585639	0.727842	0.443437	0.448266	0.699689		0.67184	0.633141	0.56695	0.722476	0.411424	0.401488	0.810777		0.661206	0.62074	0.557293	0.708301	0.406285	0.333257	0.657877
Attentive FP	0.726105	0.689342	0.611045	0.761853	0.460238	0.42705	0.727086		0.708591	0.67258	0.594502	0.75162	0.437384	0.446386	0.869725		0.698084	0.660733	0.580625	0.744291	0.41696	0.363028	0.674047
Chemprop	0.694585	0.651791	0.588601	0.742097	0.435104	0.317203	0.711979		0.687187	0.643436	0.573873	0.737683	0.410062	0.320411	0.716377		0.684332	0.639608	0.573427	0.735456	0.411398	0.344677	0.716512
FP-GNN	0.700569	0.647671	0.647614	0.729549	0.565679	0.609376	0.765178		0.672204	0.620941	0.610224	0.713013	0.507435	0.517978	0.976955		0.680042	0.626867	0.603761	0.713309	0.494214	0.486078	0.704084
aACC: Accuracy. bF1: F1-measure. cBA: Balanced accuracy. dSE:Sensitivity. eSP:Specificity. fMCC:Matthews correlation coefficient. gAUC:The area under receiver operating characteristic.

## Sheet: Table S4
Table S4. Detailed individual kinases where the GCN models outperform the RF::RDKitDes models.
UniProt ID	AUC		Difference
	GCN	RF::RDKitDes
O00418	0.87798	0.73438	0.1436
O14757	0.91063	0.84214	0.06849
O14920	0.93133	0.92279	0.00854
O14965	0.87887	0.84804	0.03083
O14976	0.70588	0.67063	0.03525
O15075	0.91667	0.825	0.09167
O43318	0.77579	0.72708	0.04871
O60674	0.91069	0.89925	0.01144
O75116	0.87187	0.80906	0.06281
O75385	0.85913	0.81771	0.04142
O75914	0.83333	0.7	0.13333
O94804	0.69444	0.672	0.02244
O96013	0.83025	0.80417	0.02608
O96017	0.91557	0.90681	0.00876
P00520	0.93333	0.85	0.08333
P00523	0.79412	0.77941	0.01471
P00533	0.99848	0.98705	0.01143
P04049	0.83686	0.83328	0.00358
P04626	0.95113	0.9241	0.02703
P04629	0.92807	0.89798	0.03009
P05480	1	0.97	0.03
P06213	0.86896	0.85421	0.01475
P06240	0.83333	0.80417	0.02916
P06241	0.8211	0.65513	0.16597
P06493	0.8654	0.86129	0.00411
P07947	0.94218	0.8	0.14218
P07949	0.94133	0.9268	0.01453
P08069	0.9315	0.92127	0.01023
P08581	0.9098	0.8963	0.0135
P09619	0.90453	0.89186	0.01267
P11309	0.94579	0.89918	0.04661
P11362	0.90853	0.86111	0.04742
P11799	1	0.89167	0.10833
P11802	0.93247	0.91528	0.01719
P15056	0.86823	0.86597	0.00226
P15735	0.66667	0.58333	0.08334
P17252	0.88924	0.88393	0.00531
P17948	0.84686	0.79762	0.04924
P19784	0.90972	0.89196	0.01776
P21802	0.92723	0.91016	0.01707
P23458	0.96815	0.95322	0.01493
P28482	0.97831	0.85778	0.12053
P29317	0.8101	0.79677	0.01333
P29597	0.89133	0.88153	0.0098
P30291	0.9495	0.8475	0.102
P31749	0.90021	0.89344	0.00677
P31751	0.93241	0.89221	0.0402
P33981	0.94496	0.89775	0.04721
P35590	0.83333	0.68333	0.15
P35916	0.88611	0.87444	0.01167
P35918	0.92593	0.88429	0.04164
P36888	0.92027	0.88864	0.03163
P36894	0.72222	0.68333	0.03889
P42336	0.89372	0.88768	0.00604
P42338	0.86259	0.85737	0.00522
P42345	0.93046	0.91179	0.01867
P42681	0.95062	0.87315	0.07747
P42684	0.94444	0.81429	0.13015
P43403	0.8928	0.88405	0.00875
P43405	0.8901	0.84216	0.04794
P45983	0.90004	0.82157	0.07847
P48736	0.87696	0.87465	0.00231
P49137	0.84547	0.83273	0.01274
P49760	0.7004	0.68036	0.02004
P49840	0.82425	0.80147	0.02278
P49841	0.93588	0.90701	0.02887
P51955	0.77333	0.665	0.10833
P52564	0.66667	0.6	0.06667
P53350	0.88889	0.86476	0.02413
P53667	0.8577	0.84269	0.01501
P53778	0.83838	0.82576	0.01262
P53779	0.88684	0.87624	0.0106
P54646	1	0.95	0.05
P54756	0.77778	0.76667	0.01111
P54760	0.8288	0.82748	0.00132
P68400	0.90982	0.88651	0.02331
Q00535	0.82519	0.81734	0.00785
Q00536	0.66667	0.59444	0.07223
Q02750	0.8778	0.87584	0.00196
Q02763	0.91991	0.88193	0.03798
Q04759	0.91741	0.84642	0.07099
Q05397	0.91794	0.90145	0.01649
Q05513	0.90605	0.8994	0.00665
Q06187	0.91103	0.89077	0.02026
Q07912	0.88037	0.80777	0.0726
Q08345	0.84895	0.78174	0.06721
Q08881	0.90787	0.87009	0.03778
Q12866	0.94389	0.8933	0.05059
Q13418	0.72525	0.70833	0.01692
Q13535	0.90041	0.85623	0.04418
Q13546	0.79078	0.69454	0.09624
Q13555	0.83333	0.525	0.30833
Q13705	0.66667	0.6	0.06667
Q13873	0.83333	0.8125	0.02083
Q13882	0.90635	0.86333	0.04302
Q14004	0.83333	0.475	0.35833
Q14680	0.9077	0.90353	0.00417
Q15118	0.88311	0.85089	0.03222
Q15119	0.94384	0.90109	0.04275
Q15139	0.87424	0.8522	0.02204
Q15418	0.80952	0.76845	0.04107
Q16584	0.89444	0.89	0.00444
Q16832	0.82386	0.76364	0.06022
Q86V86	0.89395	0.84979	0.04416
Q8IW41	0.91667	0.71111	0.20556
Q8NE63	0.66667	0.55833	0.10834
Q8NI60	0.83333	0.6875	0.14583
Q8TD19	1	0.8	0.2
Q8TF76	0.44444	0.3	0.14444
Q8WTQ7	1	0.6625	0.3375
Q92630	0.72917	0.72563	0.00354
Q96GD4	0.89929	0.86154	0.03775
Q99558	0.8815	0.85713	0.02437
Q99640	0.88889	0.6125	0.27639
Q99683	0.98313	0.95659	0.02654
Q99759	0.83333	0.75	0.08333
Q9BQI3	0.7037	0.69375	0.00995
Q9BRS2	0.83333	0.65	0.18333
Q9BUB5	0.94397	0.88281	0.06116
Q9BVS4	1	0.4	0.6
Q9H093	1	0.7125	0.2875
Q9H1R3	0.83333	0.725	0.10833
Q9HBH9	0.94719	0.92349	0.0237
Q9HCP0	0.55556	0.5	0.05556
Q9NRM7	0.88889	0.85	0.03889
Q9NRP7	0.66667	0.65	0.01667
Q9NWZ3	0.93111	0.90576	0.02535
Q9NYL2	0.87302	0.81429	0.05873
Q9NZJ5	0.94444	0.88333	0.06111
Q9P1W9	0.9104	0.87829	0.03211
Q9P289	0.66667	0.64167	0.025
Q9UF33	0.69444	0.66667	0.02777
Q9UM73	0.96843	0.91696	0.05147
Q9UPZ9	0.83333	0.7	0.13333
Q9Y243	0.93771	0.93384	0.00387
Q9Y463	0.89182	0.83152	0.0603
Q9Y4K4	0.75	0.46875	0.28125
Q9Y572	0.73979	0.72051	0.01928
Q9Y6E0	1	0.56667	0.43333
Q9Y6R4	1	0.7	0.3

## Sheet: Table S5
Table S5. Detailed individual kinases where the FP-GNN models outperform the RF::RDKitDes models.
UniProt ID	AUC		Difference
	FP-GNN	RF::RDKitDes
O00329	0.922555	0.91399	0.008565
O00418	0.778867	0.73438	0.044487
O00506	0.820821	0.5	0.320821
O14578	0.937123	0.54444	0.392683
O14730	0.932297	0.575	0.357297
O14757	1	0.84214	0.15786
O14965	0.93657	0.84804	0.08853
O14976	0.896777	0.67063	0.226147
O15075	0.932436	0.825	0.107436
O15111	0.936937	0.84243	0.094507
O43293	0.890905	0.85	0.040905
O43318	0.891704	0.72708	0.164624
O60674	0.929172	0.89925	0.029922
O75116	0.844998	0.80906	0.035938
O75385	0.919782	0.81771	0.102072
O75460	0.917725	0.80069	0.117035
O75676	0.918131	0.61111	0.307021
O75716	0.890332	0.78333	0.107002
O94921	0.95513	0.55	0.40513
O96013	0.85812	0.80417	0.05395
P00517	0.92826	0.675	0.25326
P00523	0.897875	0.77941	0.118465
P00533	0.991095	0.98705	0.004045
P04049	0.905727	0.83328	0.072447
P04626	0.969592	0.9241	0.045492
P05622	0.896105	0.83702	0.059085
P06239	0.945136	0.81902	0.126116
P06241	0.972718	0.65513	0.317588
P06493	0.944444	0.86129	0.083154
P07332	0.625231	0.46875	0.156481
P11362	0.98084	0.86111	0.11973
P11799	0.926239	0.89167	0.034569
P11802	0.938272	0.91528	0.022992
P15056	0.924603	0.86597	0.058633
P16591	0.900906	0.86667	0.034236
P17252	0.925405	0.88393	0.041475
P17612	1	0.7631	0.2369
P19525	0.94552	0.76458	0.18094
P19784	0.894444	0.89196	0.002484
P21709	0.743293	0.73333	0.009963
P21803	0.869558	0.8	0.069558
P24941	0.91054	0.89508	0.01546
P29320	0.677083	0.65556	0.021523
P29322	0.821429	0.775	0.046429
P29323	0.833333	0.75	0.083333
P29376	0.740741	0.71875	0.021991
P31749	0.930221	0.89344	0.036781
P34947	0.877193	0.78182	0.095373
P35918	0.970667	0.88429	0.086377
P36507	0.933845	0.735	0.198845
P36894	0.694444	0.68333	0.011114
P36896	0.916611	0.81071	0.105901
P37173	0.775463	0.74536	0.030103
P42684	0.933862	0.81429	0.119572
P42685	0.864899	0.73333	0.131569
P45983	0.912458	0.82157	0.090888
P45984	0.93424	0.7863	0.14794
P45985	0.918139	0.65	0.268139
P47811	0.868313	0.86711	0.001203
P48736	0.92577	0.87465	0.05112
P49137	0.904762	0.83273	0.072032
P49759	0.840829	0.76432	0.076509
P49760	0.896825	0.68036	0.216465
P50613	0.777778	0.73629	0.041488
P51812	1	0.90934	0.09066
P52564	0.875977	0.6	0.275977
P53350	0.913496	0.86476	0.048736
P53671	0.875205	0.8	0.075205
P54764	0.666667	0.46111	0.205557
Q02779	0.990338	0.775	0.215338
Q13873	0.916667	0.8125	0.104167
Q14004	0.904693	0.475	0.429693
Q14164	0.966667	0.90705	0.059617
Q14680	0.92848	0.90353	0.02495
Q15118	0.886869	0.85089	0.035979
Q15303	0.865682	0.82786	0.037822
Q15375	0.732773	0.5	0.232773
Q15418	0.824176	0.76845	0.055726
Q15569	0.686728	0.45	0.236728
Q15746	0.935708	0.8475	0.088208
Q15759	0.929073	0.83283	0.096243
Q15835	0.931537	0.875	0.056537
Q16288	0.905983	0.87955	0.026433
Q16512	0.840741	0.73333	0.107411
Q16513	0.977961	0.7625	0.215461
Q16566	0.666667	0.65	0.016667
Q16654	0.944444	0.85556	0.088884
Q16816	0.905219	0.8	0.105219
Q16832	0.912963	0.76364	0.149323
Q56UN5	0.848485	0.68	0.168485
Q59H18	0.866667	0.84286	0.023807
Q5S007	0.880903	0.875	0.005903
Q5VT25	0.817664	0.76111	0.056554
Q6PHR2	0.886905	0.8125	0.074405
Q7L7X3	0.922535	0.81111	0.111425
Q86Z02	0.728571	0.7	0.028571
Q8IU85	0.915246	0.83333	0.081916
Q8IVH8	0.779055	0.72917	0.049885
Q8IYT8	0.868286	0.75	0.118286
Q8N4C8	0.957114	0.78	0.177114
Q8N5S9	0.763285	0.75	0.013285
Q8NE63	0.874331	0.55833	0.316001
Q8NI60	0.831481	0.6875	0.143981
Q8TD08	0.8	0.61667	0.18333
Q8TDR2	0.97026	0.75	0.22026
Q8TF76	0.752189	0.3	0.452189
Q92918	0.917045	0.56	0.357045
Q96KB5	0.903103	0.89911	0.003993
Q96RR4	0.809524	0.79	0.019524
Q99640	0.766667	0.6125	0.154167
Q9BQI3	0.857143	0.69375	0.163393
Q9BRS2	0.794362	0.65	0.144362
Q9BUB5	0.938095	0.88281	0.055285
Q9BVS4	0.657613	0.4	0.257613
Q9BWU1	0.805556	0.75	0.055556
Q9BXA7	0.856771	0.75	0.106771
Q9BYT3	0.906306	0.88235	0.023956
Q9C098	0.906952	0.675	0.231952
Q9H093	0.892295	0.7125	0.179795
Q9H0K1	0.918635	0.70556	0.213075
Q9H422	0.87415	0.575	0.29915
Q9H4B4	0.88912	0.8109	0.07822
Q9HAZ1	0.865106	0.84739	0.017716
Q9NRM7	0.96	0.85	0.11
Q9NRP7	0.896166	0.65	0.246166
Q9NSY1	0.875506	0.61667	0.258836
Q9NYL2	0.950924	0.81429	0.136634
Q9NYY3	0.782906	0.69048	0.092426
Q9P0L2	0.888889	0.5	0.388889
Q9P286	0.930745	0.85	0.080745
Q9P289	0.787068	0.64167	0.145398
Q9P2K8	0.864001	0.6875	0.176501
Q9UBE8	0.688889	0.625	0.063889
Q9UF33	0.936508	0.66667	0.269838
Q9UHD2	0.857143	0.79749	0.059653
Q9UIK4	0.88	0.625	0.255
Q9UKE5	0.865741	0.82375	0.041991
Q9UPE1	0.884259	0.75	0.134259
Q9UQB9	0.91791	0.59583	0.32208
Q9Y4K4	0.833333	0.46875	0.364583
Q9Y616	0.878833	0.64167	0.237163
Q9Y6E0	0.796296	0.56667	0.229626
Q9Y6M4	0.592593	0.55	0.042593

## Sheet: Table S6
Table S6. The optimal in silico predictive models for each kinase in terms of AUC metric.
UniProt ID	RF::AtomPairs	NB::AtomPairs	SVM::AtomPairs	KNN::AtomPairs	XGB::AtomPairs	DNN::AtomPairs	RF::FP2	NB::FP2	SVM::FP2	KNN::FP2	XGB::FP2	DNN::FP2	RF::MACCS	NB::MACCS	SVM::MACCS	KNN::MACCS	XGB::MACCS	DNN::MACCS	RF::Morgan	NB::Morgan	SVM::Morgan	KNN::Morgan	XGB::Morgan	DNN::Morgan	RF::PharmacoPFP	NB::PharmacoPFP	SVM::PharmacoPFP	KNN::PharmacoPFP	XGB::PharmacoPFP	DNN::PharmacoPFP	RF::RDKit	NB::RDKit	SVM::RDKit	KNN::RDKit	XGB::RDKit	DNN::RDKit	GCN	GAT	MPNN	Attentive FP	Chemprop	FPGNN
O00141	0.90521	0.810417	0.8875	0.775694	0.87326	0.87118	0.869097	0.846875	0.84028	0.806597	0.86146	0.87569	0.82569	0.819792	0.80764	0.807986	0.80451	0.77986	0.89653	0.875347	0.85069	0.798611	0.88542	0.89444	0.84826	0.797569	0.83056	0.815972	0.81528	0.82014	0.86771	0.764236	0.78472	0.825694	0.77257	0.81806	0.86188	0.89198	0.69444	0.67901	0.72778	0.763474
O00238	0.5625	0.4875	0.3625	0.5375	0.4375	0.4375	0.6375	0.54375	0.65	0.53125	0.45	0.575	0.49375	0.4875	0.275	0.45	0.425	0.6	0.625	0.53125	0.25	0.45625	0.4875	0.5375	0.48125	0.3875	0.425	0.35625	0.325	0.4	0.65625	0.64375	0.625	0.59375	0.54375	0.4875	0.44444	0.625	0.45833	0.66667	0.43333	0.393519
O00311	0.80154	0.707436	0.72256	0.773333	0.80795	0.75436	0.829744	0.799231	0.70359	0.780513	0.81872	0.76667	0.82385	0.727692	0.73692	0.744615	0.81821	0.78923	0.81846	0.839744	0.79487	0.752564	0.82436	0.82667	0.84179	0.736154	0.80846	0.752051	0.82103	0.80282	0.74538	0.720769	0.72564	0.738974	0.72949	0.76821	0.78749	0.77391	0.68974	0.71711	0.99079	0.722051
O00329	0.95568	0.869088	0.92518	0.909119	0.95194	0.9476	0.948252	0.888255	0.93017	0.914979	0.95135	0.94023	0.94189	0.806209	0.90589	0.887165	0.931	0.92071	0.95476	0.921572	0.9355	0.919684	0.94763	0.94514	0.93854	0.803222	0.89765	0.874348	0.93526	0.91465	0.91399	0.827213	0.8925	0.863078	0.92848	0.91929	0.94824	0.92349	0.9068	0.92865	0.92723	0.922555
O00418	0.82188	0.807813	0.78125	0.725	0.78281	0.77188	0.778125	0.771875	0.61563	0.696875	0.79688	0.775	0.79219	0.746875	0.53438	0.689063	0.74375	0.74688	0.74531	0.792188	0.73125	0.698438	0.76094	0.75625	0.76875	0.746875	0.69531	0.701562	0.71094	0.69844	0.73438	0.739062	0.46875	0.6625	0.72813	0.675	0.87798	0.75446	0.79167	0.58333	0.58438	0.778867
O00444	0.89328	0.842437	0.84454	0.823529	0.87185	0.87059	0.87563	0.888235	0.86134	0.884874	0.87311	0.88235	0.84958	0.848319	0.84076	0.780672	0.87311	0.8416	0.88235	0.881933	0.86471	0.852521	0.89664	0.88739	0.86345	0.810084	0.85504	0.852101	0.86597	0.83319	0.9021	0.877311	0.85378	0.881933	0.85546	0.87059	0.71569	0.8422	0.83193	0.85621	0.75196	0.659262
O00506	0.25	0.55	0.3	0.4	0.475	0.45	0.55	0.525	0	0.425	0.55	0.25	0.5	0.4	0.15	0.55	0.575	0.15	0.5	0.5	0.25	0.375	0.55	0.35	0.6	0.725	0.15	0.6	0.45	0.35	0.5	0.75	0.6	0.65	0.6	0.4	0.5	1	0.66667	0.66667	0.4	0.820821
O14578	0.50556	0.472222	0.53333	0.55	0.52778	0.58889	0.588889	0.633333	0.51667	0.572222	0.57778	0.58889	0.36667	0.411111	0.47778	0.438889	0.29444	0.5	0.65	0.605556	0.40556	0.605556	0.43889	0.57778	0.66111	0.711111	0.5	0.711111	0.75556	0.71111	0.54444	0.633333	0.44444	0.627778	0.60556	0.54444	0.44444	0.44444	0.7037	0.59259	0.58889	0.937123
O14730	0.425	0.5	0.525	0.6	0.45	0.55	0.45	0.375	0.3375	0.4125	0.6	0.175	0.55	0.4125	0.25	0.1875	0.475	0.325	0.5	0.675	0.4125	0.65	0.55	0.425	0.45	0.4125	0.125	0.35	0.3875	0.05	0.575	0.6875	0.55	0.75	0.6625	0.275	0.33333	0.33333	0.33333	0.16667	0.8	0.932297
O14733	0.98333	0.9	0.68333	0.966667	0.79167	0.75	0.933333	0.925	0.95	0.925	0.94167	0.93333	0.86667	0.925	0.96667	1	0.91667	0.78333	0.98333	0.908333	0.95	0.925	0.83333	0.9	1	0.925	0.93333	1	0.875	0.93333	0.98333	1	1	1	0.875	0.91667	0.83333	0.77778	0.5	0.33333	0.66667	0.777208
O14757	0.89983	0.828707	0.83177	0.836065	0.88506	0.87079	0.88573	0.820457	0.85128	0.806243	0.88244	0.87514	0.87441	0.83456	0.84359	0.817781	0.8859	0.85574	0.88311	0.853623	0.85741	0.850669	0.89844	0.89208	0.89353	0.807023	0.87614	0.807581	0.90056	0.88573	0.84214	0.77709	0.85295	0.824861	0.86433	0.84682	0.91063	0.76374	0.79116	0.77715	0.82692	1
O14920	0.93941	0.850015	0.92339	0.923283	0.94506	0.93759	0.951898	0.875828	0.93788	0.925437	0.95187	0.94654	0.93636	0.839157	0.92518	0.910919	0.94227	0.9128	0.94881	0.887093	0.93223	0.941416	0.93992	0.9272	0.93509	0.81131	0.92536	0.921807	0.94741	0.93208	0.92279	0.775181	0.91901	0.900979	0.91959	0.91178	0.93133	0.91104	0.83082	0.91416	0.93157	0.911154
O14965	0.9008	0.755743	0.88569	0.877662	0.89362	0.88354	0.890492	0.785961	0.8612	0.866403	0.88638	0.85917	0.87712	0.670882	0.84063	0.821516	0.86804	0.81789	0.89846	0.823293	0.86808	0.883343	0.88019	0.86979	0.88522	0.716179	0.83945	0.862464	0.87798	0.86112	0.84804	0.652374	0.78131	0.815664	0.84865	0.82935	0.87887	0.82835	0.74603	0.84311	0.8075	0.93657
O14976	0.70278	0.715476	0.70476	0.679762	0.70397	0.69365	0.726587	0.751587	0.74841	0.702381	0.69881	0.76587	0.72222	0.773413	0.71548	0.671429	0.69881	0.72103	0.7373	0.773016	0.70238	0.705556	0.65476	0.73016	0.72143	0.70119	0.72143	0.642063	0.73413	0.70714	0.67063	0.706349	0.63016	0.652778	0.67262	0.73651	0.70588	0.66106	0.63492	0.80952	0.67549	0.896777
O15075	0.875	0.625	0.375	0.6125	0.6625	0.6375	0.85	0.8	0.8	0.825	0.8	0.775	0.775	0.825	0.8	0.5	0.8625	0.725	0.85	0.7625	0.825	0.675	0.825	0.75	0.9	0.8	0.825	0.8625	0.8125	0.775	0.825	0.625	0.825	0.7875	0.825	0.65	0.91667	0.66667	0.33333	0.66667	0.725	0.932436
O15111	0.86524	0.795504	0.86864	0.85	0.85713	0.8636	0.854934	0.763158	0.85175	0.879715	0.86447	0.85811	0.84463	0.738158	0.84353	0.817544	0.84254	0.78794	0.87281	0.852851	0.87061	0.855373	0.85636	0.87675	0.85515	0.787829	0.86491	0.855592	0.85976	0.88048	0.84243	0.726864	0.82719	0.859101	0.85965	0.81009	0.80244	0.84624	0.76608	0.81884	0.8032	0.936937
O15146	0.425	0.5	0.5	0.375	0.35	0.375	0.075	0.5	0.05	0.35	0.4	0.1	0.45	0.475	0.2	0.5	0.6	0.3	0.3	0.475	0.25	0.375	0.45	0.25	0.175	0.5	0.4	0.375	0.35	0.05	0.75	0.525	0.2	0.525	0.675	0.35	0.5	0.16667	0.5	0.66667	0.65	0.54127
O15264	0.85	0.735	0.57	0.66	0.73	0.77	0.845	0.77	0.81	0.8	0.85	0.79	0.86	0.84	0.76	0.695	0.815	0.61	0.82	0.745	0.86	0.77	0.825	0.85	0.75	0.75	0.8	0.585	0.77	0.52	0.78	0.75	0.72	0.71	0.625	0.59	0.46667	0.33333	0.53333	0.46667	0.44	0.675926
O15530	0.96726	0.895938	0.9616	0.957292	0.97363	0.96591	0.970769	0.940615	0.96332	0.948092	0.96714	0.96929	0.95905	0.897538	0.94862	0.915908	0.96692	0.95126	0.96751	0.949354	0.95683	0.948892	0.96326	0.96566	0.95763	0.896246	0.94046	0.931169	0.9644	0.95308	0.95874	0.874738	0.9432	0.938738	0.96302	0.95083	0.92564	0.90232	0.91036	0.92115	0.97255	0.922108
O43293	0.79167	0.766667	0.74167	0.670833	0.7	0.66667	0.783333	0.754167	0.725	0.679167	0.55833	0.68333	0.74167	0.808333	0.85833	0.8125	0.76667	0.76667	0.725	0.7625	0.66667	0.733333	0.72917	0.73333	0.925	0.8125	0.9	0.866667	0.80833	0.8	0.85	0.7125	0.78333	0.791667	0.75833	0.74167	0.5	0.75	0.58333	0.41667	0.33333	0.890905
O43318	0.68708	0.68875	0.65208	0.615833	0.68708	0.75708	0.685833	0.68375	0.695	0.705	0.67458	0.69208	0.7425	0.660833	0.735	0.691667	0.6975	0.73333	0.7375	0.765417	0.73792	0.680417	0.74333	0.75125	0.68833	0.678333	0.72167	0.700417	0.68917	0.6975	0.72708	0.64375	0.70583	0.652083	0.74417	0.75208	0.77579	0.69167	0.69583	0.48889	0.555	0.891704
O43353	0.94265	0.898739	0.93838	0.917708	0.94178	0.93969	0.9483	0.926645	0.933	0.935855	0.9511	0.94605	0.9415	0.902796	0.92747	0.894408	0.93893	0.92648	0.94243	0.951974	0.94211	0.942818	0.954	0.9545	0.95208	0.913487	0.93333	0.929221	0.95033	0.94112	0.94068	0.930921	0.91919	0.910471	0.94337	0.92314	0.92182	0.93561	0.93311	0.96491	0.93772	0.444444
O43781	0.7875	0.8	0.86875	0.81875	0.74375	0.8125	0.678125	0.73125	0.6375	0.7125	0.62813	0.69375	0.7	0.75625	0.62188	0.6375	0.6375	0.76875	0.71563	0.78125	0.775	0.740625	0.7	0.79375	0.74375	0.740625	0.85938	0.80625	0.79375	0.75938	0.79063	0.78125	0.8125	0.840625	0.6875	0.775	0.75	0.74306	0.75	0.66667	0.48333	0.666667
O60285	0.86563	0.884375	0.88125	0.928125	0.85313	0.85	0.9875	0.903125	0.875	0.9875	0.82813	0.94375	0.93125	0.884375	0.95	0.921875	0.9	0.925	0.9	0.928125	0.8375	0.9375	0.86875	0.94375	0.87813	0.834375	0.94063	0.94375	0.92188	0.76563	0.9125	0.925	0.975	0.89375	0.92813	0.9	0.55556	0.84028	0.89583	0.77778	0.87778	0.555556
O60674	0.93402	0.783123	0.8836	0.862624	0.92594	0.9111	0.933081	0.830678	0.88024	0.852119	0.93184	0.91317	0.91143	0.744795	0.85033	0.827382	0.89415	0.88088	0.93731	0.873387	0.88756	0.885752	0.92763	0.91491	0.93287	0.774388	0.88723	0.855253	0.93058	0.91711	0.89925	0.68976	0.8428	0.813101	0.88464	0.90931	0.91069	0.8789	0.88934	0.88727	0.90223	0.929172
O75116	0.87137	0.728517	0.83336	0.814224	0.87467	0.85017	0.859444	0.759418	0.81791	0.805003	0.85939	0.83682	0.83873	0.694784	0.80275	0.796617	0.82995	0.79886	0.87211	0.809372	0.83025	0.813323	0.84916	0.84412	0.84823	0.74627	0.78704	0.805424	0.84876	0.83756	0.80906	0.662028	0.75042	0.758925	0.80114	0.79451	0.87187	0.82278	0.72534	0.83801	0.82705	0.844998
O75385	0.82396	0.814583	0.83542	0.771875	0.84792	0.73333	0.829167	0.75625	0.80417	0.803125	0.78229	0.77917	0.72708	0.747917	0.82292	0.773958	0.73021	0.72708	0.83854	0.844792	0.8375	0.802083	0.75729	0.80833	0.77083	0.763542	0.75625	0.766667	0.73021	0.73958	0.81771	0.7375	0.77292	0.791667	0.76354	0.78542	0.85913	0.64583	0.60417	0.81746	0.65417	0.919782
O75460	0.85521	0.767361	0.84479	0.789236	0.8309	0.79375	0.846354	0.680208	0.85243	0.796354	0.81215	0.82986	0.81354	0.681597	0.78628	0.75816	0.78438	0.76128	0.83767	0.817708	0.84826	0.817361	0.81528	0.82014	0.82153	0.69566	0.79688	0.797049	0.83507	0.76181	0.80069	0.689757	0.79028	0.811632	0.79149	0.77465	0.65338	0.78507	0.76389	0.71014	0.64618	0.917725
O75582	0.78429	0.71	0.7	0.731429	0.74571	0.67714	0.754286	0.728571	0.72714	0.745714	0.71	0.74429	0.76714	0.735714	0.72714	0.715714	0.75286	0.73857	0.76	0.748571	0.72571	0.74	0.74	0.71429	0.75714	0.685714	0.70714	0.74	0.79714	0.73	0.75429	0.728571	0.66286	0.7	0.74286	0.67143	0.75238	0.69524	0.50476	0.45714	0.74286	0.749425
O75676	0.58889	0.522222	0.43333	0.505556	0.45556	0.5	0.561111	0.555556	0.38889	0.561111	0.31111	0.52222	0.45556	0.5	0.43333	0.55	0.33333	0.37778	0.65556	0.605556	0.24444	0.561111	0.76111	0.55556	0.52222	0.461111	0.47778	0.416667	0.54444	0.45556	0.61111	0.666667	0.40556	0.605556	0.67222	0.41111	0.5	0.37037	0.44444	0.55556	0.51667	0.918131
O75716	0.73611	0.694444	0.59167	0.730556	0.77222	0.67778	0.708333	0.744444	0.78889	0.705556	0.65	0.67222	0.70556	0.766667	0.77778	0.736111	0.74722	0.70556	0.68333	0.725	0.73889	0.586111	0.71667	0.74444	0.79444	0.694444	0.71111	0.655556	0.78056	0.76111	0.78333	0.741667	0.72778	0.786111	0.71389	0.58889	0.75185	0.51481	0.64815	0.64444	0.37	0.890332
O75914	0.7	0.4	0.5	0.65	0.625	0.7	0.55	0.425	0.2	0.75	0.575	0.5	0.6	0.45	0.35	0.575	0.625	0.65	0.6	0.55	0.05	0.575	0.6	0.55	0.55	0.525	0.25	0.625	0.5	0.45	0.7	0.875	0.05	0.675	0.6	0.5	0.83333	0.5	0.83333	0.33333	0.7	0.544444
O94768	0.84796	0.797959	0.8898	0.814286	0.87143	0.82347	0.877551	0.815306	0.89286	0.881633	0.88163	0.86122	0.84286	0.786735	0.81531	0.823469	0.85	0.83367	0.85612	0.818367	0.87551	0.807143	0.84184	0.82449	0.76122	0.77449	0.80408	0.761224	0.83776	0.79592	0.81633	0.782653	0.81224	0.833673	0.81122	0.80204	0.78345	0.76984	0.72109	0.80952	0.57619	0.780952
O94804	0.692	0.664	0.722	0.648	0.706	0.512	0.672	0.662	0.636	0.734	0.67	0.724	0.676	0.704	0.534	0.712	0.574	0.632	0.552	0.604	0.406	0.584	0.578	0.584	0.72	0.688	0.742	0.714	0.71	0.628	0.672	0.65	0.694	0.576	0.684	0.592	0.69444	0.60889	0.64	0.29167	0.525	0.583333
O94806	0.73	0.67	0.81333	0.733333	0.71	0.72333	0.683333	0.666667	0.59667	0.75	0.75667	0.62667	0.68	0.653333	0.71333	0.696667	0.72333	0.58333	0.61833	0.7	0.74667	0.783333	0.68833	0.73333	0.72167	0.716667	0.59667	0.725	0.755	0.68333	0.80833	0.798333	0.74333	0.751667	0.73	0.78333	0.75556	0.7	0.72222	0.7	0.792	0.62716
O94921	0.6	0.5	0.35	0.675	0.45	0.4	0.7	0.625	0.2	0.625	0.625	0.55	0.75	0.8	0.45	0.675	0.8	0.55	0.55	0.75	0.2	0.65	0.675	0.7	0.9	0.65	0.1	0.65	0.55	0.5	0.55	0.8	0.15	0.85	0.5	0.65	0.5	0.5	0.16667	0.66667	0.45	0.95513
O95819	0.80783	0.762681	0.77094	0.760362	0.81188	0.76246	0.789203	0.755435	0.76681	0.763913	0.79464	0.77275	0.73109	0.703623	0.74601	0.711159	0.72725	0.69449	0.80391	0.778986	0.79819	0.80587	0.80399	0.78812	0.78043	0.731232	0.77848	0.769348	0.77783	0.76688	0.75717	0.706304	0.75029	0.727899	0.72029	0.70116	0.75675	0.6709	0.69855	0.73463	0.71514	0.612698
O95835	0.85238	0.776786	0.78452	0.618452	0.85536	0.86607	0.829762	0.770238	0.84881	0.614286	0.8381	0.81429	0.77262	0.801786	0.78869	0.720238	0.76726	0.73393	0.8	0.805357	0.85	0.714286	0.89464	0.77738	0.8131	0.791667	0.7619	0.7	0.75893	0.775	0.90476	0.856548	0.70595	0.825595	0.81071	0.84881	0.80357	0.84524	0.77778	0.80357	0.95714	0.899464
O96013	0.82407	0.822222	0.85231	0.835417	0.86921	0.83009	0.856944	0.811806	0.85648	0.84375	0.82593	0.85648	0.86204	0.816898	0.79468	0.783333	0.84144	0.83588	0.85532	0.827546	0.83657	0.842824	0.85185	0.84676	0.86296	0.856019	0.83657	0.82338	0.88843	0.88009	0.80417	0.778704	0.76921	0.706944	0.77801	0.78565	0.83025	0.79446	0.8287	0.76736	0.68437	0.85812
O96017	0.92628	0.86851	0.93333	0.894712	0.92925	0.92147	0.92476	0.872596	0.91747	0.883494	0.92588	0.91571	0.89215	0.859936	0.88157	0.863782	0.90649	0.87324	0.92196	0.908814	0.92468	0.920673	0.93309	0.93077	0.92436	0.894631	0.89824	0.876603	0.92372	0.90104	0.90681	0.84351	0.89439	0.892869	0.92332	0.89696	0.91557	0.86888	0.87179	0.84375	0.81793	0.875729
P00516	0.55	0.6125	0.225	0.675	0.5	0.725	0.7	0.7	0.225	0.675	0.45	0.55	0.65	0.55	0.1	0.675	0.5375	0.6	0.7125	0.8	0.075	0.775	0.5125	0.675	0.4	0.725	0.3125	0.7	0.3625	0.575	0.85	0.675	0.3375	0.7	0.6125	0.65	0.5	0.33333	0.58333	0	0.8	0.631884
P00517	0.725	0.675	0.325	0.716667	0.65833	0.65833	0.575	0.7	0.6	0.65	0.54167	0.46667	0.31667	0.558333	0.43333	0.475	0.4	0.55	0.69167	0.6	0.3	0.591667	0.575	0.53333	0.50833	0.641667	0.45	0.7	0.44167	0.56667	0.675	0.675	0.56667	0.9	0.58333	0.58333	0.33333	0.47222	0.66667	0.58333	0.5	0.92826
P00519	0.96158	0.936966	0.95234	0.900513	0.95718	0.95205	0.954988	0.912459	0.95312	0.919027	0.96061	0.95874	0.94567	0.868719	0.94401	0.899507	0.95094	0.91605	0.9592	0.936905	0.94709	0.938136	0.9399	0.95057	0.95238	0.902627	0.94743	0.929331	0.95365	0.9562	0.94411	0.880398	0.93469	0.91406	0.93968	0.92319	0.9433	0.94187	0.88376	0.92649	0.90417	0.333333
P00520	0.76667	0.8	0.3	0.85	0.74167	0.78333	0.95	0.775	0.08333	0.866667	0.71667	0.85	0.81667	0.816667	0.73333	0.608333	0.66667	0.81667	0.95	0.933333	0.13333	0.933333	0.875	0.91667	0.9	0.916667	0.81667	0.883333	0.85	0.81667	0.85	0.966667	0.83333	0.8	0.68333	0.83333	0.93333	0.44444	0.77778	0.6	0.74	0.675761
P00523	0.8	0.755392	0.83333	0.780882	0.80735	0.8402	0.815686	0.595588	0.83431	0.815686	0.76569	0.71961	0.76569	0.610784	0.76275	0.786275	0.75147	0.65294	0.75735	0.715686	0.82059	0.737745	0.77549	0.76667	0.77304	0.666667	0.75	0.727451	0.7848	0.75392	0.77941	0.733333	0.79412	0.737745	0.72402	0.66176	0.79412	0.66013	0.79412	0.60131	0.48235	0.897875
P00533	0.99932	0.999091	0.99909	0.998636	0.9854	0.99932	0.998523	0.998409	0.99784	0.99642	0.97244	0.9992	0.9992	0.998409	0.99886	0.998011	0.99761	0.9983	0.99909	0.998977	0.99682	0.997898	0.98432	0.99932	0.99807	0.998864	0.99335	0.985966	0.98517	0.99818	0.98705	0.998466	0.99966	0.998125	0.97403	0.99909	0.99848	0.99773	0.98977	0.99924	1	0.991095
P04049	0.89744	0.821141	0.87352	0.856803	0.8932	0.86125	0.888488	0.843433	0.86259	0.84236	0.88718	0.88388	0.86376	0.813318	0.85204	0.816928	0.85939	0.84069	0.89937	0.867687	0.87232	0.855311	0.88161	0.89312	0.89942	0.842569	0.86954	0.825353	0.89976	0.88396	0.83328	0.781293	0.83009	0.80955	0.86198	0.83626	0.83686	0.85735	0.82575	0.82575	0.87017	0.905727
P04409	0.775	0.7	0.6	0.8625	0.8125	0.925	0.725	0.7875	0.875	0.8875	0.8125	0.7	0.6625	0.625	0.5125	0.7375	0.85	0.5375	0.8	0.75	0.925	0.925	0.8125	0.825	0.75	0.925	0.875	0.975	0.8875	0.775	0.875	0.8875	0.9	0.7625	0.7125	0.825	0.58333	0.41667	0.5	0.75	0.525	0.814881
P04626	0.95215	0.851883	0.92841	0.932589	0.94512	0.93748	0.941099	0.86096	0.9259	0.915167	0.9381	0.93295	0.92982	0.843323	0.90578	0.890423	0.92942	0.9107	0.94789	0.907859	0.9305	0.926017	0.94036	0.93839	0.93679	0.835173	0.90467	0.906341	0.93668	0.92142	0.9241	0.781577	0.89901	0.911521	0.92462	0.91152	0.95113	0.91957	0.85908	0.87108	0.93637	0.969592
P04629	0.93123	0.835405	0.9205	0.898518	0.92872	0.92096	0.913397	0.842749	0.89894	0.88828	0.91479	0.90823	0.89672	0.816643	0.85681	0.85026	0.90157	0.88421	0.91871	0.859332	0.88502	0.89032	0.89768	0.89415	0.89975	0.807576	0.84046	0.856327	0.90045	0.89034	0.89798	0.792963	0.87047	0.873472	0.90029	0.89007	0.92807	0.89523	0.74068	0.89465	0.88207	0.416667
P05129	0.7997	0.757576	0.74939	0.757576	0.81424	0.74727	0.779394	0.752424	0.73455	0.752424	0.7703	0.76606	0.81455	0.769394	0.82333	0.798788	0.78909	0.83121	0.79576	0.797879	0.81697	0.783333	0.79758	0.81879	0.73939	0.680606	0.75818	0.708788	0.75879	0.72545	0.76303	0.70303	0.78121	0.734848	0.77303	0.6303	0.74675	0.73261	0.54343	0.70563	0.54156	0.5
P05480	0.98	0.92	0.97	0.94	0.86	0.89	0.99	0.92	0.98	0.99	0.835	0.98	0.945	0.92	0.845	0.88	0.91	0.815	0.945	0.93	0.98	0.97	0.92	0.91	0.91	0.92	0.91	0.94	0.895	0.95	0.97	0.99	0.98	0.965	0.885	0.95	1	0.8	0.7	0.83333	0.67	0.848993
P05622	0.86965	0.815614	0.86842	0.862105	0.88368	0.88316	0.856491	0.828772	0.90667	0.847719	0.8886	0.91368	0.83439	0.726667	0.82561	0.837018	0.82912	0.80561	0.86561	0.805789	0.90421	0.873509	0.88509	0.90211	0.86105	0.791579	0.8886	0.825088	0.90614	0.86825	0.83702	0.717018	0.85614	0.826842	0.86351	0.75228	0.71429	0.78964	0.72281	0.65288	0.75595	0.896105
P05771	0.92434	0.834322	0.91855	0.870951	0.91723	0.9306	0.942938	0.838324	0.90188	0.871375	0.93211	0.91817	0.93427	0.835876	0.91695	0.874247	0.91648	0.90603	0.93531	0.889595	0.91441	0.860829	0.92895	0.92768	0.92839	0.807015	0.91742	0.878013	0.92298	0.92872	0.93611	0.859652	0.9097	0.888512	0.93117	0.90866	0.92659	0.85747	0.89266	0.83716	0.79686	0.275
P06213	0.90185	0.806727	0.89585	0.899606	0.908	0.89903	0.88703	0.810364	0.88152	0.88397	0.89227	0.87212	0.87758	0.779485	0.87373	0.849333	0.87355	0.83312	0.90321	0.845818	0.8723	0.893273	0.89891	0.88685	0.88733	0.787848	0.85503	0.886788	0.89091	0.86618	0.85421	0.70097	0.84694	0.842818	0.87424	0.83145	0.86896	0.85308	0.80242	0.73677	0.72442	0.688235
P06239	0.85208	0.740021	0.86694	0.819958	0.86216	0.84802	0.850208	0.717568	0.83046	0.829834	0.85405	0.83274	0.82328	0.706237	0.81871	0.782536	0.78732	0.78545	0.81944	0.762994	0.83035	0.804262	0.83763	0.83368	0.84304	0.790852	0.83846	0.775468	0.83992	0.83139	0.81902	0.708004	0.80852	0.805094	0.83337	0.7736	0.78332	0.73574	0.67637	0.79354	0.71599	0.945136
P06240	0.87917	0.825	0.88333	0.825	0.775	0.73333	0.795833	0.770833	0.85	0.808333	0.84583	0.76667	0.8125	0.804167	0.70833	0.75	0.73333	0.71667	0.8125	0.729167	0.80833	0.808333	0.775	0.70833	0.80417	0.795833	0.76667	0.820833	0.80833	0.7	0.80417	0.7625	0.78333	0.795833	0.87083	0.78333	0.83333	0.69444	0.61111	0.47222	0.45833	0.182407
P06241	0.75672	0.65677	0.80658	0.693424	0.8073	0.81286	0.826838	0.730174	0.84091	0.775193	0.85087	0.84483	0.70546	0.656625	0.74628	0.633994	0.75044	0.7485	0.79574	0.797824	0.82548	0.754545	0.82635	0.8368	0.69483	0.573211	0.71823	0.656431	0.73235	0.75392	0.65513	0.556528	0.74695	0.668714	0.68994	0.73472	0.8211	0.72247	0.61396	0.76647	0.64852	0.972718
P06493	0.90796	0.755173	0.87217	0.878408	0.89847	0.86947	0.879194	0.722021	0.85357	0.858306	0.87754	0.85841	0.87721	0.695142	0.85231	0.852644	0.86465	0.82538	0.91427	0.808957	0.89302	0.887158	0.89851	0.88733	0.87203	0.688969	0.83493	0.842284	0.88238	0.851	0.86129	0.691445	0.81712	0.842432	0.86303	0.80984	0.8654	0.82844	0.81061	0.82009	0.79742	0.944444
P07332	0.5375	0.45625	0.4625	0.2625	0.525	0.3375	0.45	0.45	0.4875	0.49375	0.51875	0.4	0.54375	0.45625	0.3875	0.475	0.525	0.3875	0.38125	0.40625	0.4625	0.3125	0.425	0.3125	0.5375	0.55625	0.35	0.55625	0.5	0.475	0.46875	0.6125	0.425	0.46875	0.40625	0.45	0.36111	0.41667	0.54167	0.61111	0.7	0.625231
P07333	0.83424	0.814454	0.79672	0.820378	0.82929	0.85378	0.888193	0.832143	0.8592	0.766429	0.87534	0.88315	0.83038	0.756681	0.84962	0.764706	0.83987	0.75828	0.88576	0.845756	0.86454	0.776303	0.87366	0.88433	0.84752	0.680084	0.79492	0.747605	0.83706	0.77269	0.82546	0.709244	0.81176	0.782143	0.83143	0.74866	0.74958	0.61821	0.75126	0.61022	0.69025	0.812705
P07947	0.83163	0.831122	0.89388	0.842347	0.85255	0.85306	0.871939	0.862245	0.9102	0.85051	0.82449	0.86735	0.8449	0.739796	0.83469	0.84949	0.80561	0.73673	0.90612	0.882653	0.87857	0.893878	0.86327	0.87551	0.85408	0.826531	0.85102	0.784184	0.83622	0.82959	0.8	0.747449	0.83367	0.80051	0.81071	0.75816	0.94218	0.83333	0.76531	0.71905	0.67976	0.5
P07948	0.75692	0.665513	0.75759	0.757254	0.751	0.78147	0.752009	0.693862	0.74665	0.719531	0.72132	0.74821	0.76138	0.660937	0.7529	0.718415	0.7308	0.75603	0.76049	0.722768	0.77344	0.727679	0.77132	0.75781	0.71027	0.632366	0.6856	0.670759	0.70547	0.70279	0.67824	0.65067	0.70681	0.680022	0.67467	0.58504	0.62925	0.598	0.5439	0.64413	0.68381	0.138889
P07949	0.96059	0.860097	0.95145	0.927231	0.96303	0.95314	0.96212	0.877688	0.93883	0.907978	0.96264	0.95383	0.94444	0.865979	0.91805	0.860429	0.94517	0.91993	0.95809	0.910187	0.93019	0.915444	0.95117	0.94613	0.94994	0.822459	0.89677	0.876944	0.9508	0.93682	0.9268	0.818058	0.88692	0.851262	0.92356	0.92495	0.94133	0.9378	0.9127	0.89916	0.95532	0.416667
P08069	0.92622	0.837991	0.90147	0.888774	0.93302	0.92801	0.930737	0.8519	0.92537	0.883195	0.93358	0.9303	0.92217	0.855803	0.90185	0.88783	0.92495	0.90999	0.93241	0.901647	0.9204	0.894721	0.9287	0.93235	0.94103	0.870201	0.92068	0.890604	0.94159	0.93014	0.92127	0.811094	0.90963	0.890104	0.91516	0.89311	0.9315	0.92717	0.89952	0.88829	0.90464	0.888889
P08581	0.93344	0.800177	0.90116	0.893357	0.93765	0.91779	0.928821	0.85011	0.89418	0.886863	0.92913	0.91393	0.91118	0.79617	0.88439	0.85334	0.90399	0.8882	0.93753	0.868016	0.90509	0.912689	0.92491	0.91827	0.9141	0.757314	0.88418	0.862689	0.91058	0.88849	0.8963	0.767772	0.8578	0.837521	0.89563	0.88828	0.9098	0.87456	0.85744	0.88623	0.88388	0.577778
P08631	0.95769	0.957692	0.84744	0.884615	0.87564	0.95641	0.942308	0.85641	0.91538	0.794872	0.87436	0.88718	0.91538	0.802564	0.9	0.812821	0.81026	0.78718	0.96154	0.928205	0.86154	0.871795	0.93333	0.95385	0.92179	0.923077	0.93718	0.865385	0.93974	0.93205	0.95897	0.855128	0.88462	0.891026	0.95385	0.93333	0.74359	0.85897	0.18803	0.85897	0.55385	0.388889
P08922	0.93333	0.865104	0.94479	0.861979	0.80781	0.85677	0.914583	0.903646	0.90833	0.91875	0.88333	0.90938	0.8776	0.80625	0.88333	0.901563	0.85156	0.82813	0.93646	0.907813	0.94792	0.930729	0.91563	0.94375	0.92448	0.832812	0.92656	0.852604	0.91771	0.93646	0.91354	0.816146	0.87083	0.891667	0.92031	0.80729	0.77847	0.61271	0.76042	0.83556	0.84	0.683013
P09217	0.96288	0.911742	0.97121	0.945833	0.96932	0.95265	0.9375	0.929167	0.93106	0.936364	0.97311	0.95152	0.9447	0.941667	0.93598	0.92197	0.94697	0.92121	0.96061	0.938636	0.94318	0.944318	0.94962	0.94621	0.93598	0.920076	0.93977	0.925758	0.94924	0.95492	0.98106	0.922727	0.96591	0.954545	0.96553	0.90682	0.89697	0.89899	0.92929	0.92424	0.93182	0.88975
P09619	0.91257	0.804249	0.87645	0.879858	0.9044	0.88834	0.916527	0.826416	0.88327	0.881579	0.91498	0.89566	0.89729	0.763011	0.85339	0.857979	0.89051	0.87616	0.91509	0.863183	0.88323	0.887978	0.90682	0.90375	0.91611	0.755641	0.88388	0.884733	0.90835	0.88332	0.89186	0.709857	0.85567	0.84809	0.89235	0.83381	0.90453	0.88269	0.71039	0.88867	0.84303	0.888641
P09769	0.475	0.5	0.3375	0.6125	0.6375	0.775	0.6625	0.4625	0.1	0.425	0.375	0.825	0.65	0.6375	0.075	0.425	0.4625	0.575	0.6625	0.45	0.175	0.4375	0.6125	0.725	0.7	0.525	0	0.6875	0.6375	0.875	0.7375	0.7125	0.7	0.7	0.625	0.8	0.33333	0.33333	0.58333	0.5	0.63333	0.25
P10398	0.8	0.5	0.38333	0.5	0.61667	0.55	0.9	0.5	0	0.483333	0.73333	0.63333	0.73333	0.683333	0	0.45	0.46667	0.23333	0.83333	0.5	0	0.483333	0.88333	0.86667	0.8	0.5	0	0.483333	0.51667	0.5	1	0.833333	0.23333	0.833333	0.85	0.63333	1	0.83333	0.33333	0.66667	0.25	0.793651
P10721	0.93994	0.847895	0.92311	0.93209	0.94323	0.93156	0.938288	0.851292	0.92308	0.915564	0.93651	0.92506	0.9162	0.797617	0.89869	0.895308	0.91931	0.90285	0.94298	0.883291	0.92467	0.930835	0.9368	0.93339	0.93151	0.799991	0.89483	0.906384	0.93081	0.92136	0.93068	0.746826	0.909	0.915894	0.93107	0.90137	0.91985	0.89492	0.87125	0.89987	0.92762	0.916667
P11309	0.94232	0.807868	0.91657	0.895455	0.9423	0.93027	0.947274	0.861924	0.93228	0.892787	0.94716	0.93829	0.92636	0.808269	0.88772	0.860431	0.91039	0.90756	0.94842	0.901718	0.92548	0.906805	0.94116	0.93789	0.93539	0.846051	0.90354	0.885721	0.93515	0.93132	0.89918	0.761683	0.8838	0.832927	0.90605	0.9139	0.94579	0.90455	0.88318	0.92687	0.93602	0.876899
P11362	0.91282	0.778441	0.86543	0.891262	0.90838	0.89684	0.912897	0.814143	0.87802	0.874445	0.90181	0.89347	0.88871	0.747365	0.85448	0.844917	0.88508	0.85573	0.91605	0.860612	0.87958	0.880216	0.89795	0.88422	0.89309	0.748255	0.85317	0.841769	0.89417	0.87692	0.86111	0.707331	0.83954	0.846291	0.87237	0.86329	0.90853	0.84526	0.85438	0.87077	0.87349	0.98084
P11799	0.8125	0.85	0.52917	0.7875	0.8	0.75833	0.775	0.85	0.8	0.645833	0.8125	0.825	0.82917	0.895833	0.79167	0.741667	0.825	0.775	0.8	0.879167	0.775	0.725	0.82083	0.76667	0.85417	0.829167	0.675	0.720833	0.8	0.79167	0.89167	0.854167	0.41667	0.6875	0.8375	0.73333	1	0.86111	0.11111	0.55556	0.66667	0.926239
P11802	0.92819	0.850841	0.89407	0.870141	0.93511	0.92175	0.928955	0.878415	0.89923	0.858538	0.92824	0.92446	0.91777	0.865068	0.89902	0.847602	0.92169	0.90118	0.93255	0.90555	0.91539	0.889302	0.92477	0.93764	0.9223	0.879232	0.90043	0.847112	0.92804	0.92459	0.91528	0.780964	0.89395	0.843157	0.90681	0.90944	0.93247	0.90015	0.92466	0.89529	0.89369	0.938272
P12931	0.92725	0.865821	0.88807	0.892428	0.92607	0.92173	0.925785	0.893225	0.8993	0.871606	0.91785	0.9149	0.90441	0.837572	0.8497	0.849287	0.90297	0.87777	0.92938	0.901099	0.9047	0.869879	0.9215	0.91721	0.91711	0.846014	0.88257	0.852186	0.91758	0.90139	0.90333	0.793671	0.87533	0.866135	0.90301	0.89716	0.88515	0.87608	0.8632	0.89089	0.91853	0.575397
P15056	0.90483	0.821124	0.85389	0.855464	0.91197	0.88563	0.897758	0.869941	0.85263	0.843353	0.91292	0.9004	0.88998	0.796264	0.82319	0.831663	0.89851	0.88018	0.9141	0.898537	0.87855	0.860274	0.916	0.91407	0.89158	0.794147	0.86865	0.810025	0.90479	0.8958	0.86597	0.773957	0.86295	0.81373	0.87583	0.87192	0.86823	0.87115	0.82996	0.82561	0.88144	0.924603
P15735	0.73333	0.675	0.575	0.741667	0.425	0.66667	0.5	0.566667	0.48333	0.408333	0.49167	0.63333	0.61667	0.633333	0.48333	0.641667	0.5	0.71667	0.725	0.783333	0.43333	0.6	0.79167	0.56667	0.6	0.616667	0.55	0.583333	0.775	0.55	0.58333	0.683333	0.45	0.566667	0.45833	0.61667	0.66667	0.77778	0.38889	0.66667	0.35	0.444444
P16234	0.77709	0.70906	0.75769	0.736923	0.80077	0.76436	0.810085	0.739829	0.77256	0.789829	0.80239	0.80863	0.78214	0.637009	0.79359	0.750427	0.78333	0.69718	0.78889	0.779829	0.80316	0.786068	0.73581	0.79444	0.79564	0.70094	0.80111	0.761966	0.81171	0.80658	0.78068	0.718974	0.75068	0.742735	0.76855	0.74179	0.77082	0.77337	0.48889	0.67191	0.70701	0.610053
P16591	0.85556	0.719444	0.775	0.730556	0.79722	0.75278	0.827778	0.7	0.70556	0.719444	0.71111	0.65556	0.77778	0.766667	0.8	0.691667	0.78889	0.66667	0.72778	0.661111	0.68889	0.7	0.7	0.73333	0.77222	0.777778	0.81667	0.783333	0.78889	0.82778	0.86667	0.761111	0.83889	0.788889	0.75	0.66667	0.52778	0.74074	0.25926	0.47222	0.625	0.900906
P17252	0.89617	0.799519	0.88514	0.861946	0.8993	0.88666	0.884484	0.799053	0.87201	0.859164	0.89024	0.87526	0.8735	0.7412	0.8618	0.827098	0.87363	0.841	0.89977	0.849403	0.88795	0.862107	0.89174	0.89398	0.87853	0.726559	0.85462	0.828977	0.87236	0.86199	0.88393	0.727957	0.84499	0.837529	0.88429	0.8317	0.88924	0.87626	0.79322	0.81758	0.88554	0.925405
P17612	0.72738	0.662698	0.76667	0.749603	0.82262	0.7754	0.744841	0.675397	0.7623	0.785317	0.71825	0.72024	0.70278	0.661905	0.70476	0.716667	0.7254	0.67937	0.75794	0.689683	0.79127	0.769048	0.7619	0.77857	0.775	0.741667	0.7623	0.737302	0.77103	0.72897	0.7631	0.66627	0.79683	0.752778	0.74365	0.68413	0.65385	0.7819	0.65873	0.69551	0.825	1
P17948	0.87522	0.72511	0.83333	0.826984	0.84343	0.8642	0.819863	0.781548	0.8297	0.823898	0.84497	0.84248	0.8144	0.706217	0.78776	0.784854	0.83816	0.74707	0.86537	0.81078	0.81865	0.826213	0.84901	0.83011	0.82216	0.747906	0.77608	0.775728	0.81567	0.84001	0.79762	0.642394	0.81521	0.782562	0.81468	0.79683	0.84686	0.8067	0.81048	0.79077	0.79199	0.563333
P19525	0.81875	0.66875	0.61667	0.88125	0.84375	0.65417	0.80625	0.775	0.6	0.85625	0.73542	0.69583	0.74167	0.7125	0.65833	0.785417	0.7375	0.6	0.70208	0.7625	0.74167	0.814583	0.76667	0.8	0.77917	0.785417	0.73333	0.820833	0.81875	0.72083	0.76458	0.739583	0.725	0.75	0.74583	0.65417	0.45238	0.60913	0.5	0.71429	0.15714	0.94552
P19784	0.90268	0.818304	0.92143	0.896429	0.90268	0.89464	0.9375	0.870089	0.93661	0.932143	0.92679	0.92054	0.91161	0.792857	0.87232	0.898661	0.90268	0.81429	0.91518	0.875	0.89286	0.877679	0.88348	0.90179	0.90938	0.865625	0.88304	0.849107	0.9125	0.8875	0.89196	0.809375	0.79911	0.873661	0.88304	0.80179	0.90972	0.91964	0.83036	0.78472	0.74464	0.894444
P21709	0.625	0.658333	0.43333	0.841667	0.50833	0.55	0.683333	0.675	0.65	0.683333	0.525	0.61667	0.41667	0.7	0.33333	0.55	0.45	0.51667	0.74167	0.775	0.38333	0.758333	0.675	0.55	0.45	0.575	0.51667	0.541667	0.43333	0.36667	0.73333	0.883333	0.8	0.85	0.51667	0.48333	0.38889	0.5	0.33333	0.61111	0.63333	0.743293
P21802	0.89713	0.827616	0.86197	0.823239	0.917	0.88954	0.927264	0.875101	0.88541	0.829024	0.93717	0.9001	0.90563	0.849698	0.92666	0.757495	0.90126	0.89195	0.88758	0.872686	0.91117	0.852968	0.90714	0.91026	0.91202	0.833501	0.87741	0.812274	0.92731	0.89844	0.91016	0.815644	0.92314	0.797334	0.9	0.87505	0.92723	0.84265	0.81288	0.78901	0.76469	0.653704
P21803	0.775	0.8375	0.375	0.7625	0.6125	0.7	0.6	0.9	0.65	0.8375	0.5375	0.725	0.85	0.7875	0.775	0.9125	0.625	0.7375	0.625	0.75	0.625	0.8125	0.425	0.625	0.675	0.725	0.4125	0.8125	0.6625	0.6	0.8	0.9375	0.725	0.75	0.6875	0.65	0.66667	0.66667	0.83333	0.5	0.8	0.869558
P21860	0.86	0.852	0.87333	0.836	0.834	0.89	0.886	0.83	0.80267	0.805333	0.84667	0.83467	0.82933	0.82	0.79867	0.769333	0.83467	0.81867	0.874	0.823333	0.80533	0.794	0.82933	0.81733	0.872	0.839333	0.87933	0.763333	0.87667	0.84333	0.85867	0.84	0.83733	0.82	0.88133	0.82267	0.75587	0.76857	0.66667	0.74762	0.62857	0.555556
P22455	0.93816	0.823214	0.88867	0.86875	0.92932	0.93167	0.928008	0.87641	0.88327	0.770113	0.9219	0.93261	0.92148	0.797274	0.89549	0.754182	0.94262	0.90836	0.91983	0.876504	0.87011	0.790461	0.93477	0.91523	0.90503	0.797368	0.82594	0.760291	0.90437	0.88407	0.91236	0.792387	0.91024	0.794032	0.93595	0.90216	0.8759	0.88641	0.76786	0.76752	0.88041	0.702778
P22607	0.83628	0.707656	0.76643	0.764035	0.83333	0.81302	0.812626	0.713596	0.77388	0.75323	0.80832	0.81163	0.81475	0.741773	0.74794	0.700625	0.79367	0.80787	0.81716	0.74051	0.78081	0.747661	0.79238	0.80883	0.80722	0.717783	0.76022	0.740789	0.8276	0.79079	0.82568	0.724854	0.7567	0.726648	0.81031	0.79436	0.78926	0.71241	0.67172	0.77549	0.84542	0.766264
P22694	0.9	0.75	0.5	0.95	0.675	0.65	0.75	0.6	0.05	0.65	0.65	0.6	0.7	0.7	0.15	0.675	0.575	0.55	0.8	0.8	0.05	0.8	0.625	0.7	0.8	0.4	0.15	0.725	0.575	0.35	0.8	0.45	0.15	0.95	0.6	0.25	0.5	0.66667	0.83333	0.33333	0.7	0.677778
P23443	0.93382	0.869416	0.91281	0.879875	0.94396	0.92868	0.92123	0.790108	0.89201	0.84127	0.89056	0.90641	0.90009	0.789909	0.88022	0.78699	0.89487	0.85113	0.92931	0.892772	0.90198	0.881207	0.92078	0.92415	0.90354	0.827353	0.88923	0.865249	0.93739	0.90522	0.86471	0.723753	0.87511	0.835488	0.87361	0.82625	0.862	0.83467	0.80045	0.84615	0.85606	0.793184
P23458	0.97264	0.908727	0.93359	0.895114	0.97382	0.96642	0.970608	0.940042	0.94745	0.89763	0.96978	0.96784	0.95452	0.884379	0.93095	0.85409	0.95345	0.93563	0.97606	0.954415	0.95373	0.915887	0.97405	0.96952	0.96056	0.869151	0.9339	0.889527	0.96845	0.95838	0.95322	0.810448	0.90774	0.840193	0.94374	0.95827	0.96815	0.94776	0.8833	0.96038	0.97358	0.947788
P24723	0.80139	0.716667	0.81493	0.800694	0.87049	0.84063	0.810069	0.709722	0.79931	0.754167	0.79097	0.79306	0.86007	0.742708	0.82118	0.758681	0.86007	0.8309	0.8566	0.816667	0.83785	0.778819	0.79028	0.84063	0.86701	0.773611	0.84722	0.810069	0.87882	0.88611	0.81632	0.702083	0.83715	0.757986	0.80764	0.73785	0.77627	0.87963	0.7037	0.76087	0.49058	0.51746
P24941	0.91821	0.803812	0.89904	0.866538	0.90907	0.90621	0.903777	0.809154	0.88301	0.859123	0.89449	0.88809	0.88752	0.739531	0.8656	0.840054	0.88587	0.8579	0.91466	0.857596	0.8951	0.885927	0.90171	0.89885	0.89003	0.765162	0.85175	0.844	0.89257	0.87075	0.89508	0.703681	0.85835	0.853988	0.88918	0.86752	0.87923	0.84252	0.81691	0.86206	0.86956	0.91054
P25098	0.86997	0.838757	0.85688	0.867593	0.87791	0.87725	0.878042	0.833862	0.86984	0.861772	0.87937	0.88942	0.87672	0.874603	0.86931	0.859392	0.88862	0.8955	0.86204	0.864683	0.87328	0.858995	0.87407	0.87222	0.86971	0.860317	0.83545	0.832937	0.88108	0.88413	0.87685	0.812963	0.88651	0.877513	0.87778	0.87381	0.85657	0.75159	0.76896	0.80185	0.82618	0.416667
P27361	0.964	0.919	0.946	0.91	0.933	0.892	0.95	0.923	0.972	0.912	0.937	0.934	0.935	0.892	0.944	0.817	0.889	0.866	0.938	0.954	0.962	0.925	0.917	0.954	0.942	0.914	0.948	0.914	0.921	0.88	0.928	0.833	0.936	0.91	0.885	0.886	0.86667	0.88667	0.74	0.9	0.568	0.894608
P27448	0.83438	0.815625	0.825	0.773438	0.82344	0.83594	0.779687	0.792188	0.66094	0.75	0.76563	0.76094	0.80469	0.698438	0.76406	0.704688	0.73906	0.68594	0.775	0.879687	0.80781	0.795312	0.77969	0.80156	0.81719	0.784375	0.67344	0.714063	0.7875	0.75469	0.86719	0.78125	0.80156	0.8125	0.85	0.74219	0.77778	0.86632	0.67188	0.81944	0.52813	0.377778
P28482	0.95104	0.913333	0.75689	0.730852	0.95919	0.96333	0.956259	0.928037	0.8477	0.792556	0.96289	0.96948	0.96693	0.949778	0.78563	0.788333	0.95019	0.94085	0.96519	0.959037	0.93593	0.809	0.96819	0.97541	0.93615	0.928667	0.74311	0.730889	0.94993	0.95956	0.85778	0.931889	0.90096	0.748704	0.93056	0.95022	0.97831	0.94375	0.76198	0.78284	0.91338	0.650794
P29317	0.8304	0.724343	0.80667	0.770505	0.84303	0.80889	0.816667	0.766162	0.83273	0.811111	0.83899	0.81717	0.80131	0.72303	0.79818	0.8	0.79818	0.72465	0.81717	0.820404	0.83232	0.790303	0.82495	0.8299	0.81192	0.718081	0.79949	0.782727	0.81051	0.78556	0.79677	0.739495	0.79636	0.779293	0.81283	0.76707	0.8101	0.68478	0.79394	0.67444	0.69717	0.611111
P29320	0.6	0.794444	0.66667	0.738889	0.78889	0.67778	0.822222	0.755556	0.63333	0.761111	0.77222	0.75556	0.57778	0.688889	0.66667	0.644444	0.63889	0.58889	0.4	0.811111	0.55556	0.722222	0.50556	0.73333	0.66667	0.722222	0.54444	0.805556	0.71111	0.63333	0.65556	0.8	0.71111	0.688889	0.55	0.44444	0.61111	0.59259	0.55556	0.61111	0.44444	0.677083
P29322	0.4375	0.6	0.55	0.55	0.6875	0.375	0.5875	0.6375	0.5	0.625	0.45	0.625	0.525	0.65	0.45	0.55	0.5625	0.5	0.4875	0.6	0.5	0.5125	0.6125	0.6	0.575	0.4875	0.45	0.55	0.3125	0.525	0.775	0.875	0.575	0.85	0.55	0.525	0.66667	0.5	0.75	0.58333	0.6	0.821429
P29323	0.68	0.7275	0.645	0.6725	0.72	0.665	0.705	0.75	0.51	0.6575	0.73	0.61	0.665	0.635	0.715	0.635	0.6375	0.62	0.74	0.7525	0.58	0.725	0.6825	0.685	0.6525	0.6625	0.545	0.69	0.57	0.66	0.75	0.735	0.58	0.6725	0.6575	0.625	0.52083	0.70833	0.55	0.625	0.705	0.833333
P29376	0.625	0.65	0.6	0.625	0.625	0.63125	0.6625	0.70625	0.8125	0.775	0.7	0.825	0.38125	0.425	0.46875	0.51875	0.3875	0.5875	0.5875	0.74375	0.675	0.69375	0.55	0.7	0.575	0.7125	0.6625	0.73125	0.58125	0.75	0.71875	0.68125	0.275	0.45625	0.56875	0.75	0.45833	0.36111	0.41667	0.55556	0.71667	0.740741
P29597	0.89747	0.796961	0.86373	0.835066	0.90049	0.88635	0.897332	0.805926	0.86629	0.8383	0.90344	0.89383	0.87197	0.757355	0.82845	0.817792	0.87143	0.85988	0.90613	0.847961	0.88315	0.856245	0.90348	0.89432	0.89191	0.768269	0.82836	0.830202	0.8901	0.86849	0.88153	0.726086	0.85004	0.813362	0.86941	0.86347	0.89133	0.83636	0.86146	0.86969	0.88109	0.666667
P30291	0.92346	0.825865	0.92154	0.896731	0.94192	0.93635	0.924327	0.853462	0.92981	0.882115	0.93644	0.92481	0.92952	0.841827	0.89962	0.869904	0.93442	0.89846	0.93615	0.921923	0.95154	0.914808	0.94183	0.93923	0.89808	0.816827	0.8901	0.861058	0.90317	0.8799	0.8475	0.735962	0.8625	0.802115	0.8499	0.89038	0.9495	0.86717	0.83077	0.87251	0.86752	0.722222
P30530	0.93214	0.845179	0.91756	0.887086	0.9215	0.91433	0.90396	0.843844	0.8881	0.872557	0.90971	0.8938	0.8918	0.819759	0.87314	0.855768	0.8946	0.88577	0.92025	0.870706	0.88612	0.882587	0.90347	0.9006	0.88904	0.768747	0.86771	0.829445	0.91027	0.89703	0.89793	0.804262	0.86754	0.872256	0.91272	0.88864	0.89471	0.85482	0.82092	0.88413	0.91022	0.890747
P31749	0.91227	0.800896	0.88926	0.869031	0.90395	0.8986	0.907053	0.790245	0.9007	0.87873	0.90867	0.89893	0.89403	0.777555	0.87797	0.853782	0.88507	0.85363	0.91933	0.821478	0.88322	0.892004	0.88874	0.87835	0.89517	0.744794	0.86397	0.847465	0.90341	0.88386	0.89344	0.732744	0.87616	0.870414	0.88134	0.85648	0.90021	0.85314	0.80162	0.84941	0.89213	0.930221
P31751	0.91272	0.84409	0.90207	0.892493	0.9065	0.89737	0.913305	0.844398	0.88493	0.890868	0.91597	0.90157	0.8865	0.815182	0.85737	0.846134	0.88112	0.85653	0.90765	0.882997	0.89244	0.900476	0.89894	0.91602	0.89913	0.759552	0.88644	0.881849	0.91776	0.89739	0.89221	0.729188	0.88118	0.866218	0.90235	0.85658	0.93241	0.88149	0.79552	0.79592	0.8377	0.851977
P32298	0.6875	0.8625	0.25	0.675	0.625	0.725	0.725	0.75	0.05	0.875	0.525	0.725	0.85	0.8375	0.15	0.825	0.75	0.625	0.725	0.8125	0.5	0.7	0.55	0.6	0.925	0.8875	0.275	0.975	0.7375	0.7	0.9	0.625	0.525	0.7875	0.5125	0.525	0.33333	0.33333	0.5	0.33333	0.8	0.672269
P33981	0.91736	0.858138	0.88613	0.84997	0.9239	0.91904	0.924204	0.863634	0.91099	0.866006	0.92441	0.91676	0.88964	0.788829	0.8715	0.821351	0.8997	0.85114	0.9294	0.907628	0.90661	0.882312	0.92018	0.90943	0.90459	0.813634	0.86589	0.858739	0.9258	0.88012	0.89775	0.748799	0.86811	0.818288	0.89823	0.88402	0.94496	0.92968	0.89349	0.85313	0.88103	0.75
P34947	0.79773	0.8125	0.86364	0.848864	0.82045	0.825	0.818182	0.861364	0.80455	0.860227	0.79545	0.83864	0.81023	0.831818	0.81136	0.796591	0.82273	0.80909	0.84432	0.871591	0.84545	0.823864	0.825	0.86818	0.81818	0.814773	0.86136	0.820455	0.85795	0.82727	0.78182	0.805682	0.74091	0.786364	0.825	0.77273	0.5303	0.72727	0.57576	0.72727	0.555	0.877193
P35590	0.66667	0.725	0.48333	0.55	0.45	0.53333	0.716667	0.708333	0.65833	0.658333	0.50833	0.63333	0.61667	0.783333	0.13333	0.483333	0.66667	0.66667	0.71667	0.658333	0.36667	0.616667	0.65	0.65	0.45	0.516667	0.41667	0.583333	0.5	0.51667	0.68333	0.675	0.68333	0.8	0.54167	0.46667	0.83333	0.27778	0.44444	0.41667	0.55	0.5
P35916	0.88333	0.789444	0.82333	0.827778	0.88389	0.80444	0.872222	0.822222	0.82889	0.871111	0.90889	0.85889	0.855	0.825	0.78333	0.764444	0.87833	0.85444	0.90222	0.87	0.90889	0.821667	0.89278	0.89889	0.86833	0.814444	0.84111	0.837778	0.86444	0.84889	0.87444	0.85	0.83222	0.785556	0.84556	0.80444	0.88611	0.78148	0.73333	0.79398	0.75556	0.733333
P35918	0.89714	0.888571	0.85143	0.817143	0.85571	0.86857	0.892857	0.9	0.82286	0.81	0.88	0.92	0.88286	0.84	0.77857	0.842857	0.9	0.80714	0.85429	0.83	0.83714	0.822857	0.91429	0.85429	0.87143	0.891429	0.80571	0.832857	0.88714	0.86	0.88429	0.848571	0.89143	0.887143	0.87571	0.87429	0.92593	0.77275	0.86667	0.83333	0.69667	0.970667
P35968	0.79187	0.742423	0.71986	0.685424	0.81856	0.78296	0.814747	0.767487	0.73277	0.690818	0.75111	0.76083	0.74452	0.741588	0.72399	0.620056	0.77607	0.77827	0.79638	0.799401	0.76627	0.650321	0.79914	0.7726	0.77744	0.731485	0.6915	0.632235	0.81265	0.7793	0.7476	0.667701	0.69345	0.627718	0.74287	0.75158	0.73282	0.70844	0.66396	0.5416	0.82199	0.416667
P35969	0.7875	0.8	0.2	0.775	0.6625	0.7	0.8	0.9125	0.3	0.7375	0.575	0.775	0.8625	0.9	0.3	0.8625	0.7625	0.75	0.7625	0.7625	0.225	0.7875	0.6125	0.55	0.7875	0.7875	0.4125	0.825	0.8375	0.8125	0.875	0.95	0.125	0.875	0.7125	0.725	0.66667	0.33333	0.25	0.11111	0.63333	0.744444
P36507	0.785	0.725	0.6725	0.775	0.7375	0.795	0.8325	0.7975	0.82	0.8625	0.8125	0.755	0.7425	0.705	0.655	0.675	0.715	0.695	0.775	0.8025	0.575	0.775	0.735	0.775	0.77	0.72	0.8	0.78	0.7075	0.685	0.735	0.835	0.84	0.79	0.7	0.74	0.63333	0.6625	0.51667	0.45833	0.715	0.933845
P36888	0.93771	0.87201	0.91319	0.897975	0.9332	0.90945	0.91767	0.884317	0.88897	0.882851	0.92066	0.90253	0.91074	0.872608	0.87377	0.87419	0.89647	0.86528	0.92384	0.893673	0.90367	0.904282	0.91547	0.91316	0.90434	0.865644	0.88287	0.842091	0.90025	0.89684	0.88864	0.791204	0.85841	0.866532	0.88391	0.88557	0.92027	0.88677	0.89468	0.90144	0.91763	0.555556
P36894	0.825	0.675	0.41667	0.566667	0.60833	0.69167	0.65	0.691667	0.23333	0.591667	0.75833	0.61667	0.69167	0.641667	0.24167	0.616667	0.575	0.44167	0.61667	0.625	0.31667	0.683333	0.51667	0.6	0.68333	0.7	0.35	0.583333	0.725	0.48333	0.68333	0.808333	0.46667	0.541667	0.625	0.61667	0.72222	0.16667	0.61111	0.33333	0.625	0.694444
P36896	0.84821	0.81875	0.88929	0.861607	0.85179	0.83125	0.826786	0.823214	0.83839	0.757143	0.86696	0.82768	0.77143	0.776786	0.73393	0.796429	0.75536	0.80357	0.83304	0.852679	0.875	0.871429	0.86161	0.85	0.80179	0.805357	0.83125	0.797321	0.8125	0.77411	0.81071	0.797321	0.78214	0.790179	0.775	0.79643	0.5	0.67262	0.7381	0.69048	0.66875	0.916611
P36897	0.90082	0.802132	0.8748	0.856219	0.89922	0.89439	0.874058	0.798721	0.85945	0.830348	0.87715	0.8721	0.858	0.754869	0.83706	0.815707	0.87651	0.85551	0.90402	0.864286	0.88244	0.841613	0.90043	0.88728	0.88081	0.759595	0.85768	0.834328	0.89414	0.8623	0.87534	0.734897	0.84357	0.829318	0.8748	0.83177	0.8437	0.79657	0.85466	0.79729	0.7767	0.850073
P37023	0.93357	0.85	0.93	0.854286	0.90286	0.88714	0.940714	0.872857	0.91143	0.837857	0.90929	0.92286	0.87857	0.779286	0.85714	0.82	0.87143	0.77429	0.92286	0.912143	0.91714	0.907857	0.90571	0.92143	0.88357	0.852143	0.87143	0.845	0.88071	0.87571	0.89857	0.821429	0.88286	0.811429	0.87571	0.85286	0.84762	0.75238	0.79048	0.73571	0.86	0.784722
P37173	0.75464	0.725238	0.75012	0.720119	0.78393	0.75071	0.76381	0.67369	0.74262	0.762738	0.79405	0.7519	0.75536	0.704524	0.71036	0.702024	0.77095	0.71179	0.7906	0.780714	0.79262	0.774762	0.75595	0.80119	0.75262	0.701905	0.74429	0.756786	0.78917	0.76976	0.74536	0.719286	0.7081	0.757976	0.73238	0.72	0.7	0.6873	0.67063	0.6301	0.57434	0.775463
P41240	0.91875	0.853125	0.70313	0.909375	0.9125	0.8875	0.8875	0.85	0.85625	0.884375	0.9	0.825	0.90625	0.8875	0.94375	0.896875	0.85938	0.85625	0.9375	0.88125	0.86563	0.909375	0.89375	0.91875	0.9	0.853125	0.9	0.875	0.8875	0.8125	0.9	0.9125	0.925	0.89375	0.84688	0.7625	0.72222	1	0.79167	0.86111	0.82222	0.619048
P41279	0.90551	0.828676	0.87132	0.852574	0.89044	0.84779	0.862132	0.859559	0.83235	0.785294	0.85404	0.86765	0.81507	0.832353	0.82794	0.742279	0.83787	0.84926	0.89007	0.855882	0.89118	0.784926	0.90662	0.87426	0.84154	0.826838	0.82537	0.825368	0.84816	0.84669	0.85919	0.822794	0.83824	0.822426	0.86985	0.86397	0.82368	0.81618	0.78186	0.85938	0.8375	0.703704
P41743	0.8677	0.808716	0.86284	0.819122	0.87973	0.88791	0.876216	0.785878	0.85622	0.847162	0.87176	0.87216	0.85946	0.788243	0.82014	0.824189	0.85574	0.83135	0.88142	0.831824	0.87561	0.855473	0.89047	0.88669	0.85338	0.743176	0.86203	0.825743	0.86128	0.86905	0.86216	0.77527	0.81534	0.790473	0.86628	0.81291	0.79752	0.81396	0.73986	0.79257	0.79149	0.422222
P42336	0.92098	0.776606	0.91106	0.886322	0.916	0.91393	0.922866	0.811335	0.90554	0.88521	0.91363	0.91844	0.89965	0.714868	0.85831	0.862514	0.89482	0.89339	0.92449	0.847206	0.89614	0.891005	0.91101	0.91217	0.90552	0.76456	0.86074	0.868126	0.90183	0.89104	0.88768	0.698647	0.84831	0.856868	0.88481	0.898	0.89372	0.87918	0.88615	0.89541	0.89749	0.5
P42338	0.88797	0.786954	0.88396	0.867757	0.88813	0.88076	0.893151	0.784224	0.88339	0.865331	0.89228	0.88342	0.86868	0.726011	0.84056	0.847798	0.86724	0.84859	0.88705	0.823912	0.85311	0.865171	0.88041	0.86485	0.8813	0.716125	0.85118	0.856465	0.88121	0.87072	0.85737	0.69689	0.83466	0.843728	0.86468	0.85518	0.86259	0.84326	0.85521	0.85293	0.86938	0.761905
P42345	0.94086	0.849707	0.91565	0.896675	0.94059	0.93374	0.934237	0.873433	0.91687	0.885941	0.93433	0.92789	0.91165	0.796671	0.89333	0.869992	0.92242	0.90521	0.937	0.889869	0.91397	0.894642	0.93077	0.92563	0.92971	0.838856	0.90503	0.88353	0.93139	0.9189	0.91179	0.829026	0.87886	0.866562	0.91147	0.90065	0.93046	0.93155	0.91666	0.92729	0.92475	0.693333
P42680	0.94211	0.742105	0.45263	0.773684	0.72895	0.71579	0.894737	0.647368	0.86842	0.726316	0.85263	0.76053	0.90526	0.868421	0.91053	0.792105	0.84474	0.70526	0.91579	0.923684	0.94211	0.789474	0.92105	0.84737	0.77895	0.628947	0.6	0.539474	0.79737	0.69474	0.89474	0.965789	0.94737	0.584211	0.7	0.65263	0.64912	0.68421	0.54386	0.2807	1	0.755556
P42681	0.8787	0.862963	0.82037	0.838889	0.82963	0.88148	0.899074	0.873148	0.80185	0.831481	0.85926	0.8963	0.85741	0.876852	0.90556	0.710185	0.82037	0.85185	0.87593	0.856481	0.9	0.828704	0.69074	0.88704	0.8787	0.769444	0.84259	0.808333	0.83611	0.78519	0.87315	0.846296	0.82037	0.735185	0.81204	0.86111	0.95062	0.59259	0.41358	0.51852	0.87037	0.5
P42684	0.81429	0.771429	0.33571	0.821429	0.78571	0.82857	0.742857	0.492857	0.31429	0.514286	0.72143	0.8	0.69286	0.721429	0.77143	0.535714	0.65	0.74286	0.76429	0.735714	0.35714	0.664286	0.64286	0.85714	0.78571	0.778571	0.7	0.571429	0.54286	0.85714	0.81429	0.814286	0.2	0.771429	0.62143	0.84286	0.94444	0.84127	0.71429	0.7619	0.53333	0.933862
P42685	0.64286	0.695238	0.65476	0.680952	0.73571	0.59286	0.592857	0.528571	0.70952	0.65	0.59762	0.61429	0.59048	0.559524	0.6	0.6	0.51429	0.51905	0.65952	0.67381	0.60952	0.685714	0.6119	0.62857	0.64762	0.614286	0.43333	0.702381	0.55952	0.5381	0.73333	0.7	0.82381	0.738095	0.68333	0.61905	0.625	0.4246	0.46032	0.41865	0.62222	0.864899
P43250	0.7	0.75	0.39	0.48	0.6	0.02	0.88	0.78	0.22	0.49	0.62	0.32	0.49	0.32	0.38	0.45	0.49	0.26	0.92	0.86	0.24	0.49	0.82	0.32	0.4	0.72	0.2	0.47	0.42	0.1	0.76	0.34	0.5	0.54	0.53	0.04	0.4	0	0.66667	0	0.675	0.666667
P43403	0.90429	0.803333	0.93095	0.902619	0.91357	0.91857	0.898333	0.823333	0.89	0.882619	0.90238	0.89333	0.8681	0.789524	0.88143	0.872143	0.86833	0.85667	0.90643	0.906667	0.91	0.925238	0.87857	0.92571	0.90476	0.814524	0.89786	0.867619	0.91786	0.92214	0.88405	0.791667	0.87905	0.872381	0.87714	0.80714	0.8928	0.76972	0.76667	0.76947	0.78	0.666667
P43405	0.90964	0.807281	0.87359	0.812027	0.902	0.88773	0.893675	0.806707	0.85386	0.816284	0.88643	0.86677	0.8642	0.738995	0.82408	0.779902	0.86592	0.83351	0.89798	0.853012	0.85996	0.833919	0.88738	0.88851	0.89166	0.762584	0.83689	0.78153	0.89452	0.85673	0.84216	0.666638	0.81691	0.781563	0.84444	0.82496	0.8901	0.87776	0.80255	0.87375	0.89175	0.583333
P45983	0.89323	0.766532	0.87218	0.855149	0.88992	0.87443	0.882951	0.786363	0.85208	0.848005	0.88816	0.868	0.88673	0.721423	0.86779	0.854746	0.87938	0.82192	0.89988	0.829973	0.88017	0.872312	0.87672	0.8743	0.88226	0.765746	0.8582	0.856203	0.8882	0.85368	0.82157	0.679921	0.81334	0.814992	0.83565	0.82905	0.90004	0.78228	0.74752	0.8498	0.84414	0.912458
P45984	0.83841	0.76061	0.82793	0.809268	0.83224	0.81825	0.845528	0.771463	0.83728	0.821992	0.83077	0.83886	0.80679	0.750285	0.82146	0.787602	0.83557	0.80642	0.8522	0.819309	0.85931	0.808089	0.82878	0.83508	0.83346	0.678008	0.79553	0.785407	0.82744	0.79569	0.7863	0.695528	0.74935	0.751463	0.7937	0.77533	0.74282	0.70542	0.73862	0.7664	0.77699	0.93424
P45985	0.5	0.575	0.5	0.325	0.4	0.3	0.45	0.325	0.45	0.05	0.425	0	0.35	0.55	0.75	0.475	0.475	0.15	0.55	0.35	0.75	0.35	0.5	0.6	0.35	0.3	0.65	0.35	0.4	0.25	0.65	0.55	0.45	0.525	0.375	0.1	0.33333	0.5	0.33333	0.66667	0.5	0.918139
P46734	0.6125	0.5875	0.4	0.4	0.5375	0.425	0.65	0.6375	0.25	0.6125	0.5625	0.55	0.4375	0.45	0.275	0.5375	0.525	0.3	0.5375	0.6	0.15	0.5625	0.525	0.45	0.625	0.5	0.325	0.65	0.475	0.575	0.65	0.725	0.675	0.75	0.4	0.475	0.5	0.5	0.41667	0.5	0.35	0.583333
P47811	0.87763	0.8125	0.86974	0.823684	0.86513	0.80592	0.899342	0.864474	0.90263	0.834211	0.88684	0.86842	0.86579	0.765789	0.88158	0.826974	0.86053	0.76316	0.88158	0.868421	0.90132	0.835526	0.85132	0.89737	0.90987	0.826316	0.92632	0.814474	0.91974	0.90395	0.86711	0.827632	0.85395	0.849342	0.8625	0.86447	0.81579	0.91849	0.61404	0.90302	0.625	0.868313
P48729	0.77143	0.815714	0.86571	0.782857	0.82286	0.78	0.805714	0.83	0.82857	0.79	0.79857	0.80857	0.75	0.791429	0.76857	0.73	0.68143	0.65714	0.77714	0.751429	0.82857	0.835714	0.75429	0.70857	0.78571	0.78	0.81143	0.764286	0.77714	0.77143	0.85571	0.732857	0.81429	0.868571	0.81571	0.76286	0.67857	0.76905	0.70476	0.66786	0.50417	0.744444
P48730	0.95308	0.928132	0.93209	0.921209	0.95165	0.94918	0.956456	0.931538	0.93857	0.909313	0.95442	0.94698	0.95143	0.929121	0.93753	0.872143	0.95003	0.93725	0.95802	0.926429	0.95027	0.897418	0.95217	0.94907	0.95022	0.914918	0.94481	0.917198	0.95437	0.95266	0.93769	0.864313	0.94203	0.917527	0.93025	0.94258	0.93286	0.93904	0.90549	0.89999	0.92667	0.814815
P48736	0.90733	0.762366	0.88598	0.882239	0.90412	0.89386	0.900412	0.732444	0.88199	0.875098	0.898	0.8925	0.87797	0.698938	0.84584	0.848276	0.87498	0.86455	0.89986	0.788102	0.86816	0.887323	0.88231	0.88023	0.88843	0.756273	0.85412	0.872392	0.89032	0.87904	0.87465	0.691784	0.84598	0.852657	0.87004	0.8583	0.87696	0.86043	0.87442	0.8696	0.86688	0.92577
P49137	0.87045	0.796685	0.8631	0.851867	0.87031	0.8659	0.876237	0.807283	0.86363	0.854692	0.8644	0.87033	0.83772	0.785131	0.82519	0.820261	0.84377	0.82052	0.86954	0.834874	0.85394	0.866317	0.87698	0.86426	0.86744	0.798786	0.84505	0.839776	0.86279	0.85598	0.83273	0.745752	0.83527	0.815593	0.83331	0.837	0.84547	0.83014	0.76836	0.80291	0.78926	0.904762
P49336	0.8496	0.7544	0.8288	0.8024	0.8088	0.8228	0.8276	0.778	0.7868	0.7644	0.8156	0.8164	0.8772	0.854	0.85	0.702	0.8748	0.8716	0.8416	0.8156	0.7976	0.7708	0.9052	0.8344	0.8148	0.742	0.8296	0.7884	0.7832	0.796	0.872	0.806	0.8224	0.7736	0.8212	0.7976	0.81333	0.77133	0.736	0.734	0.786	0.852265
P49674	0.94599	0.880442	0.90761	0.883224	0.93617	0.93752	0.936211	0.909943	0.93674	0.842594	0.93662	0.93167	0.92971	0.859124	0.90724	0.83347	0.92696	0.90438	0.92966	0.919722	0.92471	0.893126	0.93527	0.94394	0.93007	0.868658	0.87909	0.875	0.93122	0.92185	0.92684	0.859984	0.87815	0.83261	0.92451	0.9063	0.90041	0.92285	0.8617	0.94992	0.91188	0.91516
P49759	0.79333	0.718765	0.83309	0.774321	0.83617	0.7958	0.815309	0.746173	0.79025	0.774074	0.80605	0.75358	0.70086	0.676049	0.72247	0.671852	0.72407	0.71185	0.77642	0.753951	0.79185	0.794074	0.81852	0.79877	0.75222	0.627407	0.74926	0.75	0.74679	0.68407	0.76432	0.707654	0.70012	0.71321	0.77617	0.71654	0.7265	0.7314	0.77613	0.62437	0.72912	0.840829
P49760	0.6875	0.677381	0.65119	0.694048	0.65536	0.71548	0.743452	0.73631	0.71905	0.686905	0.74345	0.71071	0.63214	0.623214	0.64048	0.62381	0.63988	0.64881	0.75714	0.741071	0.7369	0.674405	0.71726	0.74286	0.69167	0.663095	0.67738	0.691667	0.66607	0.63333	0.68036	0.683333	0.72619	0.695238	0.69821	0.68333	0.7004	0.69841	0.65476	0.71429	0.49143	0.896825
P49761	0.81333	0.863333	0.79667	0.723333	0.66	0.8	0.846667	0.85	0.79333	0.766667	0.78667	0.83333	0.76667	0.906667	0.80667	0.773333	0.86333	0.82	0.79333	0.786667	0.7	0.736667	0.82333	0.78667	0.74667	0.713333	0.76	0.626667	0.56	0.62667	0.84667	0.836667	0.74667	0.796667	0.77	0.78667	0.7	0.62222	0.57778	0.5	1	0.827507
P49840	0.83446	0.684303	0.82765	0.791259	0.8378	0.82175	0.843606	0.735844	0.82885	0.807258	0.83556	0.8281	0.82897	0.721299	0.81246	0.798934	0.8352	0.80433	0.84774	0.758065	0.83662	0.830876	0.82517	0.82264	0.8288	0.72572	0.80696	0.790063	0.82788	0.8238	0.80147	0.699424	0.80726	0.761679	0.81118	0.80487	0.82425	0.79149	0.77727	0.76511	0.86692	0.5
P49841	0.94376	0.796423	0.92839	0.921481	0.93914	0.92944	0.937158	0.858115	0.92792	0.910317	0.93888	0.93284	0.92782	0.800757	0.91363	0.895899	0.92395	0.9174	0.94281	0.864235	0.93391	0.927787	0.93469	0.92251	0.93035	0.773846	0.90795	0.898485	0.92847	0.91909	0.90701	0.744756	0.88991	0.888074	0.91129	0.9092	0.93588	0.91778	0.882	0.91084	0.92949	0.763668
P50613	0.76388	0.72107	0.74498	0.740468	0.77876	0.74181	0.752843	0.72709	0.79933	0.808194	0.8	0.79097	0.75602	0.635619	0.77124	0.763545	0.75702	0.68043	0.78278	0.780936	0.76973	0.797492	0.79047	0.79666	0.76054	0.73612	0.74749	0.713043	0.77508	0.77023	0.73629	0.658194	0.70669	0.717057	0.7097	0.72742	0.73366	0.82867	0.64883	0.77202	0.66748	0.777778
P50750	0.8881	0.832215	0.83214	0.810009	0.891	0.88769	0.893096	0.818994	0.85486	0.817656	0.89315	0.89023	0.87849	0.814959	0.84551	0.81938	0.88347	0.85156	0.89477	0.851753	0.85078	0.821684	0.88706	0.87543	0.88693	0.823287	0.82806	0.82529	0.90213	0.86649	0.89333	0.792753	0.85919	0.826542	0.88758	0.85592	0.81853	0.82337	0.81113	0.81487	0.82204	0.666667
P51451	0.67167	0.744167	0.63167	0.614167	0.7275	0.7575	0.68	0.639167	0.68167	0.641667	0.77833	0.67667	0.605	0.6375	0.56167	0.511667	0.56833	0.60833	0.67333	0.6675	0.7325	0.649167	0.7425	0.68167	0.66	0.615	0.50667	0.531667	0.58833	0.595	0.66833	0.675833	0.64667	0.633333	0.68083	0.66167	0.5496	0.52143	0.57778	0.64048	0.85536	0.554167
P51617	0.83125	0.71625	0.84875	0.8275	0.83375	0.75625	0.7725	0.78375	0.8725	0.80875	0.72875	0.8	0.715	0.6875	0.63	0.69125	0.6	0.625	0.7825	0.78	0.8175	0.77625	0.7725	0.7175	0.73125	0.7725	0.73875	0.6225	0.6975	0.73625	0.76125	0.755	0.7125	0.70625	0.7525	0.6875	0.67778	0.44167	0.59167	0.56389	0.5575	0.333333
P51812	0.91264	0.828571	0.91758	0.866484	0.91044	0.88626	0.912088	0.824725	0.93736	0.891758	0.91484	0.87692	0.91264	0.831319	0.87088	0.885714	0.88681	0.83901	0.92198	0.881868	0.92857	0.93956	0.90824	0.85055	0.91648	0.866484	0.91813	0.897253	0.90879	0.86978	0.90934	0.826923	0.92527	0.914286	0.88901	0.84176	0.82937	0.81624	0.80952	0.60684	0.71806	1
P51813	0.80611	0.788333	0.73111	0.795556	0.79056	0.79611	0.784444	0.774444	0.74333	0.671667	0.79556	0.74111	0.75611	0.725556	0.73556	0.725	0.77111	0.66556	0.81611	0.808889	0.77889	0.808333	0.78556	0.80889	0.80889	0.772222	0.77389	0.728333	0.78944	0.83722	0.825	0.732778	0.74444	0.814444	0.81	0.73778	0.52857	0.66032	0.59259	0.71561	0.81429	0.666667
P51955	0.715	0.677	0.758	0.685	0.745	0.752	0.693	0.679	0.713	0.663	0.705	0.703	0.725	0.689	0.713	0.666	0.694	0.657	0.743	0.713	0.682	0.65	0.677	0.716	0.734	0.683	0.699	0.66	0.676	0.715	0.665	0.667	0.69	0.639	0.673	0.68	0.77333	0.63333	0.49	0.82667	0.796	0.166667
P52564	0.63333	0.491667	0.53333	0.5	0.50833	0.6	0.575	0.508333	0.43333	0.475	0.375	0.51667	0.59167	0.533333	0.48333	0.616667	0.46667	0.35	0.58333	0.491667	0.55	0.466667	0.5	0.51667	0.44167	0.408333	0.45	0.483333	0.45833	0.51667	0.6	0.691667	0.5	0.425	0.55	0.45	0.66667	0.22222	0.61111	0.33333	0.85	0.875977
P53350	0.92222	0.829167	0.91667	0.905729	0.9184	0.8934	0.901215	0.830035	0.8816	0.890451	0.90486	0.89271	0.87604	0.832639	0.88142	0.805556	0.85556	0.85469	0.90417	0.872917	0.89288	0.903993	0.87378	0.8783	0.89931	0.812847	0.88785	0.841146	0.87813	0.88715	0.86476	0.789583	0.86181	0.840625	0.86823	0.8816	0.88889	0.76841	0.84838	0.84564	0.82396	0.913496
P53355	0.85	0.825	0.85833	0.854167	0.725	0.825	0.845833	0.808333	0.81667	0.820833	0.80417	0.69167	0.86667	0.866667	0.8	0.8625	0.83333	0.71667	0.81667	0.841667	0.79167	0.795833	0.84583	0.85833	0.79167	0.841667	0.88333	0.8	0.80833	0.80833	0.9	0.8625	0.85	0.845833	0.80417	0.825	0.51852	0.82407	0.55556	0.59259	0.57778	0.416667
P53667	0.84883	0.77924	0.85848	0.822222	0.85556	0.83509	0.869006	0.773099	0.88304	0.812865	0.85497	0.87135	0.79474	0.737427	0.75848	0.760526	0.82398	0.75497	0.86842	0.830117	0.88421	0.840351	0.86842	0.84152	0.87427	0.828363	0.8231	0.797368	0.84035	0.83655	0.84269	0.738596	0.82573	0.850877	0.82339	0.79123	0.8577	0.80897	0.72515	0.79337	0.96667	0.798535
P53671	0.86944	0.800694	0.70764	0.827083	0.86806	0.79514	0.826389	0.770833	0.81667	0.795833	0.83681	0.85417	0.75417	0.759028	0.76597	0.664583	0.73611	0.79931	0.85903	0.874306	0.93056	0.840972	0.77639	0.89167	0.84583	0.75625	0.85278	0.659028	0.83958	0.83194	0.8	0.804167	0.78611	0.727778	0.76875	0.77222	0.62346	0.64969	0.68981	0.60957	0.76528	0.875205
P53778	0.83333	0.715152	0.7803	0.806061	0.74394	0.74545	0.760606	0.722727	0.70152	0.693939	0.7	0.69545	0.75606	0.762121	0.69697	0.757576	0.79697	0.7303	0.82121	0.766667	0.81212	0.766667	0.77576	0.77879	0.78485	0.75	0.79848	0.680303	0.78182	0.76515	0.82576	0.813636	0.82121	0.801515	0.78788	0.81515	0.83838	0.78788	0.76768	0.76768	0.19091	0.805556
P53779	0.92216	0.822604	0.90396	0.894073	0.91384	0.90188	0.915737	0.853158	0.89933	0.883809	0.91095	0.90629	0.87315	0.776855	0.86623	0.849795	0.88257	0.8416	0.91752	0.887443	0.90907	0.902585	0.91735	0.90474	0.90368	0.791413	0.90277	0.883636	0.91741	0.89704	0.87624	0.773091	0.85342	0.86061	0.86906	0.8578	0.88684	0.89593	0.81531	0.88456	0.91223	0.5
P54646	0.85	0.65	0.2625	0.775	0.625	0.9	0.85	0.6875	0	0.8375	0.8875	0.925	0.6125	0.8	0.85	0.75	0.775	0.625	0.8875	0.975	0	0.9	0.725	0.9	0.925	0.85	0.575	0.925	0.825	0.875	0.95	1	0.85	0.875	0.75	0.85	1	0.66667	0.66667	0.91667	0.53333	0.77381
P54753	0.74583	0.704167	0.66667	0.720833	0.725	0.56667	0.770833	0.625	0.59167	0.75	0.72917	0.54167	0.71667	0.720833	0.77917	0.741667	0.7375	0.59583	0.72083	0.670833	0.43333	0.779167	0.69583	0.65	0.63333	0.6875	0.44167	0.670833	0.49583	0.69167	0.84167	0.6125	0.75833	0.829167	0.67083	0.53333	0.40741	0.39815	0.36111	0.55556	0.48333	0.5
P54756	0.63333	0.708333	0.475	0.533333	0.71667	0.71667	0.416667	0.458333	0.13333	0.516667	0.475	0.66667	0.55	0.75	0.41667	0.666667	0.56667	0.53333	0.59167	0.608333	0.35	0.416667	0.45	0.5	0.35	0.475	0.36667	0.716667	0.525	0.31667	0.76667	0.75	0.78333	0.758333	0.7	0.48333	0.77778	0.44444	0.22222	0.66667	0.7	0.691667
P54760	0.87006	0.785112	0.8644	0.83347	0.86018	0.86294	0.856048	0.782813	0.85755	0.827011	0.86527	0.87189	0.85892	0.771565	0.84997	0.84376	0.87315	0.84053	0.87986	0.825588	0.85285	0.85988	0.87633	0.86938	0.86637	0.7974	0.8335	0.840887	0.86505	0.85047	0.82748	0.74844	0.83117	0.81757	0.82217	0.82455	0.8288	0.85728	0.82813	0.73998	0.78503	0.653199
P54762	0.4375	0.425	0.5	0.5875	0.55	0.5	0.5375	0.3625	0.45	0.25	0.475	0.525	0.5125	0.5	0.55	0.2875	0.45	0.225	0.4	0.225	0.55	0.4375	0.45	0.35	0.3	0.3	0.725	0.2625	0.4	0.55	0.5875	0.5625	0.475	0.3125	0.6	0.4	0.5	0.41667	0	0.33333	0.675	0.166667
P54764	0.59444	0.494444	0.43889	0.411111	0.50556	0.48889	0.472222	0.511111	0.43333	0.5	0.54444	0.62222	0.46667	0.522222	0.42222	0.438889	0.41667	0.33333	0.55556	0.427778	0.35556	0.488889	0.51667	0.44444	0.39444	0.344444	0.47778	0.411111	0.43889	0.37778	0.46111	0.733333	0.42222	0.366667	0.45556	0.6	0.33333	0.25926	0.55556	0.24537	0.58333	0.666667
P57059	0.43333	0.416667	0.4	0.666667	0.43333	0.58333	0.683333	0.666667	0.2	0.483333	0.66667	0.43333	0.46667	0.3	0.16667	0.283333	0.5	0.63333	0.73333	0.616667	0.1	0.583333	0.46667	0.6	0.41667	0.45	0.2	0.7	0.41667	0.63333	0.83333	0.633333	0.7	0.866667	0.53333	0.6	0.44444	0.22222	0.66667	0	0.85	0.733333
P63319	0.695	0.58	0.73	0.7175	0.755	0.625	0.56	0.465	0.5125	0.47	0.4475	0.4525	0.53	0.445	0.46	0.515	0.605	0.48	0.5975	0.4825	0.595	0.575	0.6	0.48	0.4825	0.415	0.4425	0.4525	0.415	0.5025	0.75	0.66	0.76	0.68	0.7	0.5	0.36111	0.65	0.46667	0.53889	0.66667	0.75
P68400	0.91165	0.800536	0.89628	0.890192	0.91352	0.91364	0.91387	0.852146	0.9018	0.880958	0.91138	0.8992	0.8923	0.835019	0.88556	0.848966	0.88548	0.8577	0.9236	0.90023	0.9018	0.898467	0.92828	0.92157	0.90299	0.824943	0.88272	0.86977	0.91019	0.90571	0.88651	0.811571	0.87111	0.868697	0.87969	0.89487	0.90982	0.87354	0.85619	0.85579	0.86805	0.333333
P70618	0.55	0.6	0.58	0.63	0.53	0.83	0.71	0.68	0.22	0.63	0.5	0.86	0.67	0.79	0.23	0.48	0.48	0.73	0.59	0.67	0.11	0.5	0.46	0.57	0.62	0.6	0.64	0.72	0.63	0.74	0.75	0.91	0.2	0.63	0.68	0.88	0.66667	0.26667	0.53333	0.51667	0.65	0.333333
P78368	0.81667	0.777778	0.65556	0.777778	0.85	0.78889	0.855556	0.85	0.63333	0.888889	0.71111	0.88889	0.83333	0.805556	0.85556	0.805556	0.81667	0.82222	0.84444	0.816667	0.65556	0.75	0.81667	0.91111	0.80556	0.777778	0.6	0.827778	0.78889	0.75556	0.87778	0.722222	0.85556	0.833333	0.82778	0.66667	0.83333	0.61111	0.55556	0.66667	0.425	0.444444
P78527	0.88195	0.841225	0.86365	0.859975	0.88188	0.86505	0.868125	0.81175	0.85243	0.850425	0.86468	0.8783	0.85488	0.77655	0.8354	0.833275	0.8496	0.8324	0.87465	0.860775	0.86585	0.858425	0.8842	0.8767	0.8409	0.772	0.8407	0.845325	0.8715	0.86855	0.86775	0.769625	0.85143	0.845475	0.8668	0.8791	0.81567	0.83283	0.8525	0.82183	0.83315	0.222222
P80192	0.725	0.711111	0.73056	0.777778	0.71944	0.83333	0.708333	0.719444	0.59444	0.663889	0.775	0.7	0.78611	0.772222	0.69444	0.638889	0.78611	0.73889	0.77778	0.747222	0.58889	0.663889	0.72778	0.78889	0.79722	0.791667	0.78889	0.777778	0.85	0.73889	0.74722	0.805556	0.7	0.738889	0.675	0.81667	0.74074	0.59259	0.74074	0.55556	0.97222	0.5
P90584	0.62778	0.694444	0.41667	0.547222	0.64167	0.57222	0.627778	0.644444	0.37778	0.591667	0.49167	0.65	0.61389	0.669444	0.47778	0.661111	0.5	0.60556	0.61111	0.6	0.37222	0.605556	0.51944	0.61111	0.63611	0.636111	0.61389	0.608333	0.63611	0.65278	0.70556	0.636111	0.55556	0.547222	0.71111	0.58889	0.66667	0.53704	0.77778	0.42593	0.11111	0.444444
Q00526	0.38333	0.616667	0.41667	0.583333	0.3	0.36667	0.516667	0.591667	0.26667	0.466667	0.49167	0.53333	0.46667	0.566667	0.2	0.441667	0.31667	0.55	0.325	0.616667	0.26667	0.416667	0.3	0.48333	0.65833	0.666667	0.21667	0.591667	0.54167	0.71667	0.65833	0.683333	0.3	0.65	0.51667	0.23333	0.47222	0.80556	0.27778	0.88889	0.85	0.5
Q00534	0.94186	0.875194	0.92403	0.861628	0.90349	0.91318	0.925581	0.90814	0.96589	0.847287	0.88372	0.94109	0.92519	0.90969	0.92791	0.670543	0.94767	0.87829	0.8969	0.92907	0.91938	0.91124	0.9062	0.93256	0.88915	0.917829	0.8938	0.863178	0.89264	0.93178	0.93566	0.915891	0.92868	0.887984	0.9124	0.91473	0.74868	0.9274	0.72351	0.92334	0.76349	0.444444
Q00535	0.84124	0.761642	0.84988	0.84424	0.85368	0.84301	0.82886	0.767953	0.84963	0.842463	0.85116	0.81385	0.83088	0.747672	0.82855	0.800061	0.83009	0.80123	0.82647	0.804412	0.85895	0.849081	0.82574	0.87047	0.84148	0.754473	0.83762	0.829412	0.86189	0.82451	0.81734	0.724939	0.81513	0.816176	0.83738	0.78088	0.82519	0.69611	0.65645	0.75975	0.85821	0.333333
Q00536	0.56667	0.644444	0.42778	0.538889	0.53889	0.64444	0.666667	0.555556	0.56667	0.444444	0.4	0.56667	0.46667	0.411111	0.41111	0.488889	0.56111	0.35556	0.65556	0.672222	0.54444	0.561111	0.67222	0.58889	0.53889	0.7	0.61111	0.677778	0.57222	0.6	0.59444	0.616667	0.7	0.666667	0.53889	0.55556	0.66667	0.85185	0.48148	0.38889	0.61111	0.583333
Q00537	0.63333	0.716667	0.3	0.666667	0.46667	0.78333	0.533333	0.733333	0.23333	0.7	0.48333	0.63333	0.7	0.8	0.1	0.8	0.4	0.63333	0.35	0.6	0.26667	0.45	0.56667	0.66667	0.43333	0.666667	0.36667	0.6	0.5	0.53333	0.9	0.866667	0.63333	0.85	0.75	0.8	0.44444	0.55556	0.33333	0.44444	0.8	0.666667
Q01279	0.75	0.733333	0.55	0.816667	0.75833	0.68333	0.8	0.7	0.8	0.916667	0.76667	0.71667	0.71667	0.8	0.58333	0.841667	0.63333	0.81667	0.73333	0.733333	0.58333	0.775	0.76667	0.71667	0.8	0.816667	0.8	0.9	0.79167	0.63333	0.84167	0.816667	0.78333	0.908333	0.75	0.6	0.33333	0.61111	0.55556	0.25	0.475	0.5
Q02156	0.90067	0.72904	0.90093	0.870539	0.89268	0.89512	0.89596	0.766498	0.88081	0.864141	0.89015	0.89057	0.90673	0.792003	0.88603	0.873653	0.90816	0.85438	0.92281	0.827525	0.88981	0.857744	0.89503	0.87441	0.90539	0.694024	0.86364	0.855724	0.8846	0.8601	0.91498	0.717593	0.85084	0.902104	0.90547	0.87475	0.91358	0.86027	0.81987	0.76122	0.79865	0.333333
Q02750	0.91362	0.858538	0.87656	0.850112	0.90441	0.89375	0.883817	0.858761	0.87076	0.816964	0.87076	0.88549	0.89704	0.842634	0.82143	0.820759	0.88147	0.84509	0.9024	0.896875	0.89676	0.836942	0.89302	0.90692	0.89157	0.843638	0.8317	0.80106	0.88465	0.86663	0.87584	0.815792	0.81964	0.852344	0.86122	0.85971	0.8778	0.86484	0.84859	0.80755	0.93546	0.533333
Q02763	0.90954	0.853702	0.90054	0.900645	0.92697	0.91345	0.909307	0.868139	0.87741	0.876868	0.89766	0.89776	0.89895	0.818512	0.86705	0.844361	0.88651	0.8429	0.90126	0.883967	0.89755	0.90017	0.88342	0.91206	0.91535	0.827208	0.89528	0.86284	0.91732	0.91437	0.88193	0.821128	0.86787	0.85445	0.88641	0.88444	0.91991	0.85777	0.84511	0.85684	0.79857	0.333333
Q02779	0.725	0.6375	0.525	0.6875	0.7	0.7	0.775	0.75	0.7625	0.6875	0.6875	0.675	0.75	0.725	0.7	0.65	0.675	0.725	0.7375	0.7125	0.65	0.675	0.775	0.75	0.75	0.725	0.6625	0.7125	0.95	0.625	0.775	0.8	0.55	0.7625	0.6	0.625	0.33333	0.25	0.66667	0.58333	0.725	0.990338
Q04759	0.89711	0.818037	0.89155	0.80761	0.9191	0.89559	0.914916	0.778006	0.89589	0.828158	0.92275	0.92207	0.86697	0.780289	0.8363	0.770928	0.84559	0.8124	0.90479	0.896347	0.92968	0.842922	0.93577	0.94673	0.86073	0.85	0.84597	0.801142	0.86446	0.88417	0.84642	0.755023	0.8175	0.821766	0.86636	0.86286	0.91741	0.72809	0.86149	0.75244	0.74861	0.25
Q04771	0.8396	0.7952	0.8368	0.8092	0.8436	0.8656	0.8296	0.8268	0.8064	0.8	0.8408	0.808	0.846	0.7928	0.8912	0.8008	0.884	0.8056	0.876	0.844	0.856	0.8024	0.8764	0.8696	0.8584	0.7952	0.8112	0.8348	0.838	0.8064	0.878	0.8276	0.884	0.8216	0.8256	0.7664	0.76444	0.82222	0.74133	0.77511	0.6	0.5
Q04912	0.87	0.823333	0.71833	0.863333	0.83833	0.88333	0.848333	0.9	0.77	0.775	0.79167	0.87	0.76	0.796667	0.78333	0.696667	0.765	0.69333	0.86167	0.868333	0.78	0.796667	0.85167	0.87667	0.83	0.79	0.72667	0.788333	0.77667	0.81	0.86833	0.906667	0.82667	0.77	0.885	0.83	0.66667	0.8963	0.61111	0.89259	0.46667	0.25
Q05397	0.92775	0.87073	0.91983	0.914781	0.93487	0.92426	0.926141	0.894457	0.92323	0.909342	0.92901	0.92883	0.90606	0.864649	0.89323	0.877724	0.91123	0.89506	0.93265	0.90526	0.91826	0.920456	0.93001	0.93318	0.9199	0.876028	0.90683	0.900943	0.92855	0.92209	0.90145	0.789385	0.89473	0.882494	0.90883	0.90023	0.91794	0.92812	0.88735	0.87743	0.93285	0.5
Q05513	0.87113	0.820833	0.90298	0.885714	0.90208	0.8881	0.869345	0.839286	0.85119	0.852976	0.85565	0.86131	0.87262	0.776786	0.86548	0.862202	0.85446	0.83571	0.83988	0.852381	0.84643	0.829167	0.82679	0.875	0.85536	0.807143	0.83839	0.858631	0.85982	0.84494	0.8994	0.772024	0.84702	0.878571	0.87708	0.84643	0.90605	0.7754	0.74603	0.72341	0.80375	0.833333
Q05655	0.85299	0.669016	0.85005	0.763387	0.84817	0.83342	0.8214	0.711815	0.8068	0.77926	0.82632	0.79483	0.85406	0.665923	0.83803	0.780781	0.85472	0.81957	0.85218	0.753651	0.83053	0.821501	0.82718	0.83316	0.83697	0.718611	0.78621	0.766988	0.82399	0.82049	0.83463	0.63499	0.79873	0.78788	0.84031	0.79356	0.80122	0.83232	0.67258	0.80629	0.8143	0
Q06187	0.92753	0.836368	0.89518	0.875435	0.92764	0.91257	0.94945	0.857257	0.89969	0.840689	0.92633	0.92591	0.92309	0.811997	0.86675	0.805702	0.91981	0.89453	0.94003	0.895505	0.90905	0.866212	0.94283	0.93031	0.93773	0.796079	0.87254	0.827889	0.91989	0.91293	0.89077	0.699268	0.8155	0.800269	0.88249	0.88682	0.91103	0.89246	0.83616	0.92364	0.88381	0.833333
Q06418	0.86944	0.825434	0.85022	0.829948	0.88724	0.88038	0.847222	0.779644	0.81597	0.839106	0.84332	0.8171	0.8342	0.753559	0.80712	0.772396	0.83498	0.80295	0.87201	0.844488	0.84514	0.831033	0.86424	0.86085	0.84614	0.788628	0.79657	0.794618	0.87418	0.84484	0.82708	0.788238	0.84141	0.804688	0.83698	0.83481	0.8145	0.78254	0.8083	0.75602	0.85758	0.666667
Q07912	0.84755	0.74437	0.83427	0.824296	0.83078	0.83709	0.876377	0.755569	0.8396	0.803856	0.86353	0.86916	0.81077	0.766524	0.7836	0.747613	0.81542	0.79278	0.83494	0.786169	0.83978	0.758384	0.83586	0.8563	0.84204	0.741187	0.79945	0.791922	0.83776	0.80355	0.80777	0.73672	0.78623	0.765606	0.79884	0.80465	0.88037	0.77619	0.72991	0.77202	0.7031	0.5
Q08345	0.86432	0.754949	0.862	0.784466	0.85646	0.8673	0.865554	0.708013	0.78447	0.775098	0.86328	0.81176	0.81114	0.685507	0.80291	0.698743	0.83038	0.80436	0.85528	0.763904	0.84309	0.800982	0.86479	0.86174	0.82804	0.729321	0.76683	0.760232	0.79959	0.80139	0.78174	0.659544	0.76414	0.755086	0.81261	0.79808	0.84895	0.7535	0.70287	0.69848	0.75278	0.755556
Q08881	0.8709	0.833976	0.88908	0.837598	0.88666	0.87843	0.881084	0.760526	0.87751	0.81532	0.88893	0.87725	0.84732	0.749609	0.83841	0.812559	0.85982	0.82011	0.88559	0.871391	0.88048	0.842105	0.88184	0.89018	0.87903	0.76321	0.85253	0.833455	0.88192	0.88283	0.87009	0.776003	0.87994	0.842705	0.85954	0.85063	0.90787	0.87894	0.75682	0.83733	0.86433	0.166667
Q09013	0.4	0.4	0.325	0.4375	0.5875	0.35	0.425	0.45	0.2	0.5	0.5	0.175	0.375	0.675	0.15	0.6875	0.6	0.4	0.25	0.45	0.25	0.2125	0.3625	0.15	0.375	0.4875	0.2	0.475	0.475	0.5	0.4	0.625	0.1	0.4875	0.45	0.275	0.33333	0.16667	0.33333	0.33333	0.25	0.333333
Q12851	0.82829	0.840132	0.86513	0.842105	0.86283	0.86053	0.86875	0.884539	0.85132	0.831579	0.86118	0.84079	0.87895	0.899342	0.85395	0.833882	0.87336	0.89013	0.83388	0.86875	0.83224	0.815789	0.78257	0.83947	0.87171	0.877632	0.85724	0.833882	0.81809	0.84013	0.84539	0.813816	0.87039	0.852303	0.85099	0.85197	0.79386	0.83991	0.80263	0.83991	0.83819	0.166667
Q12852	0.96146	0.826562	0.93594	0.729427	0.89115	0.88932	0.965625	0.910937	0.92344	0.888021	0.92708	0.9349	0.91771	0.855208	0.86536	0.766927	0.89922	0.83255	0.96589	0.904167	0.97135	0.895833	0.95078	0.95599	0.92057	0.827865	0.9388	0.759115	0.89453	0.88932	0.9526	0.923438	0.87865	0.838542	0.87422	0.89792	0.70106	0.84507	0.85069	0.81076	0.87143	0.5
Q12866	0.91785	0.851287	0.90634	0.836898	0.90637	0.88726	0.900363	0.835578	0.88611	0.794125	0.88624	0.89251	0.89736	0.817096	0.89366	0.797459	0.89528	0.88548	0.90845	0.893663	0.9099	0.828746	0.91488	0.90884	0.87637	0.825776	0.87789	0.803597	0.89277	0.88931	0.8933	0.739439	0.84719	0.788713	0.90165	0.87426	0.94389	0.86962	0.82112	0.86249	0.93331	0.666667
Q13043	0.83889	0.72037	0.69444	0.872222	0.75185	0.82593	0.861111	0.727778	0.74815	0.822222	0.77593	0.81852	0.78889	0.764815	0.77222	0.674074	0.75556	0.68704	0.81111	0.751852	0.80741	0.816667	0.78519	0.74444	0.80741	0.744444	0.78148	0.801852	0.74815	0.71481	0.84074	0.805556	0.78148	0.768519	0.82593	0.72593	0.66667	0.54938	0.80247	0.67901	0.5375	0.5
Q13131	0.83147	0.760345	0.56767	0.593966	0.78578	0.72155	0.789224	0.77931	0.75948	0.634914	0.80172	0.75948	0.80733	0.768534	0.75819	0.596983	0.73664	0.71336	0.79698	0.79181	0.67069	0.570259	0.81466	0.78966	0.85259	0.852155	0.76897	0.763362	0.84353	0.85948	0.8056	0.77069	0.70172	0.657328	0.76681	0.74397	0.7838	0.74781	0.62356	0.71839	0.73393	0.5
Q13153	0.85764	0.820833	0.8434	0.828819	0.87535	0.82257	0.867708	0.840625	0.80104	0.794792	0.85938	0.83924	0.85903	0.728819	0.83299	0.800347	0.85243	0.77049	0.86701	0.835764	0.84063	0.817361	0.82465	0.86354	0.84653	0.835417	0.81597	0.809722	0.79792	0.8125	0.81424	0.825347	0.82257	0.811806	0.80972	0.80451	0.7716	0.84761	0.72106	0.57523	0.8373	0.5
Q13163	0.40167	0.485	0.49	0.533333	0.45333	0.45	0.471667	0.428333	0.55	0.505	0.44667	0.38333	0.49	0.433333	0.52333	0.498333	0.47667	0.41667	0.50167	0.496667	0.58	0.561667	0.475	0.52333	0.42333	0.356667	0.54	0.396667	0.40333	0.51667	0.61667	0.595	0.40333	0.518333	0.67	0.48667	0.56222	0.35333	0.35556	0.32222	0.525	0.333333
Q13164	0.75278	0.725	0.73333	0.6875	0.77778	0.7	0.7875	0.740278	0.78333	0.806944	0.73333	0.80556	0.68611	0.666667	0.75	0.659722	0.65972	0.60556	0.78611	0.743056	0.78611	0.745833	0.74722	0.73611	0.69444	0.723611	0.65556	0.65	0.73194	0.75556	0.72361	0.640278	0.76944	0.688889	0.72083	0.65833	0.57778	0.44074	0.43519	0.4537	0.572	0.518519
Q13177	0.83333	0.841667	0.60833	0.766667	0.71667	0.78333	0.808333	0.816667	0.43333	0.858333	0.81667	0.85	0.76667	0.883333	0.18333	0.766667	0.64167	0.65	0.675	0.691667	0.15	0.791667	0.64167	0.6	0.66667	0.883333	0.5	0.783333	0.675	0.83333	0.75	0.8	0.36667	0.816667	0.70833	0.7	0.66667	0.66667	0.88889	0.5	0.7	0.444444
Q13188	0.61406	0.529687	0.64063	0.707812	0.59375	0.59688	0.621875	0.553125	0.54688	0.617188	0.6	0.62813	0.60625	0.59375	0.55313	0.565625	0.51563	0.55313	0.59375	0.554688	0.50625	0.58125	0.62031	0.59063	0.62344	0.567187	0.5625	0.565625	0.55781	0.59063	0.69531	0.617188	0.50938	0.690625	0.64688	0.63125	0.55556	0.5	0.58333	0.40104	0.62188	0.333333
Q13233	0.7	0.633333	0.31667	0.7	0.55	0.5	0.783333	0.733333	0.25	0.583333	0.56667	0.43333	0.56667	0.666667	0.2	0.75	0.5	0.6	0.43333	0.6	0.03333	0.866667	0.48333	0.43333	0.53333	0.366667	0.43333	0.666667	0.66667	0.2	0.73333	0.7	0.43333	0.866667	0.56667	0.6	0.55556	0.11111	0.77778	0.77778	0.73333	0.25
Q13315	0.90882	0.87521	0.93193	0.921849	0.92857	0.92101	0.907983	0.871849	0.86345	0.895378	0.89748	0.89454	0.92269	0.867647	0.90798	0.870588	0.90126	0.89286	0.92857	0.897899	0.91681	0.860504	0.92689	0.91933	0.90168	0.878992	0.87479	0.883613	0.89412	0.8916	0.90336	0.881933	0.8916	0.894118	0.90882	0.86975	0.78758	0.84454	0.83193	0.82633	0.97983	0.666667
Q13418	0.70985	0.678788	0.82121	0.635606	0.70985	0.76212	0.640909	0.686364	0.71515	0.676515	0.71667	0.69394	0.65379	0.604545	0.66515	0.671212	0.66894	0.58636	0.70909	0.667424	0.67121	0.593182	0.71439	0.66364	0.71742	0.765909	0.74318	0.690909	0.71136	0.76591	0.70833	0.651515	0.70909	0.720455	0.72955	0.60909	0.72525	0.50808	0.67172	0.62626	0.82273	0.333333
Q13464	0.86603	0.766741	0.84418	0.852167	0.86918	0.84619	0.861528	0.797981	0.84875	0.831213	0.85756	0.85667	0.85742	0.725074	0.84482	0.838167	0.86385	0.8217	0.86762	0.833157	0.86089	0.856602	0.86613	0.869	0.86699	0.784019	0.83853	0.810574	0.8692	0.85374	0.8398	0.70988	0.82149	0.825944	0.84267	0.79611	0.8142	0.82451	0.83111	0.84025	0.79512	0.666667
Q13470	0.89333	0.865	0.55667	0.841667	0.80167	0.86667	0.91	0.906667	0.88667	0.848333	0.815	0.9	0.83667	0.856667	0.9	0.755	0.82167	0.88333	0.87333	0.851667	0.87	0.826667	0.79667	0.90333	0.83333	0.853333	0.83667	0.836667	0.855	0.81	0.89333	0.756667	0.89	0.796667	0.87667	0.91	0.68889	0.91111	0.76111	0.9	0.97333	0.5
Q13535	0.89472	0.802616	0.88088	0.876946	0.8986	0.89951	0.88781	0.801119	0.87448	0.864294	0.89163	0.88158	0.86567	0.806204	0.83793	0.840487	0.87146	0.84255	0.88802	0.838844	0.87635	0.864769	0.88841	0.8828	0.87674	0.760426	0.82832	0.851302	0.88203	0.8783	0.85623	0.771241	0.8247	0.819246	0.85543	0.83956	0.90041	0.85061	0.82839	0.83962	0.87618	0.833333
Q13546	0.68966	0.628736	0.61006	0.661207	0.70172	0.67356	0.714368	0.66523	0.65115	0.632471	0.67644	0.64828	0.69425	0.717529	0.65948	0.65	0.66178	0.70661	0.65345	0.715517	0.67672	0.641092	0.62184	0.67328	0.63448	0.587356	0.57069	0.604598	0.55632	0.60747	0.69454	0.595977	0.69224	0.653736	0.71753	0.69971	0.79078	0.43685	0.59483	0.56609	0.59583	0.25
Q13555	0.6	0.525	0.41667	0.566667	0.50833	0.51667	0.583333	0.566667	0.48333	0.466667	0.65	0.7	0.575	0.466667	0.43333	0.608333	0.36667	0.3	0.525	0.7	0.48333	0.625	0.51667	0.6	0.6	0.541667	0.46667	0.608333	0.58333	0.45	0.525	0.483333	0.33333	0.566667	0.31667	0.53333	0.83333	0.61111	0.55556	0.5	0.775	0.111111
Q13557	0.7775	0.615	0.42	0.5225	0.6975	0.60125	0.72875	0.67	0.34625	0.49	0.64125	0.7175	0.945	0.56	0.97	0.69375	0.68	0.5025	0.9275	0.66375	0.86	0.8175	0.6925	0.6925	0.61125	0.6575	0.6975	0.63625	0.65	0.61	0.945	0.81875	0.9	0.7725	0.68875	0.5925	0.34167	0.34167	0.40833	0.375	0.37	0.333333
Q13627	0.90666	0.810944	0.89691	0.856381	0.91947	0.89933	0.918127	0.857357	0.89775	0.881563	0.91968	0.91248	0.90007	0.807635	0.88518	0.831222	0.89057	0.87202	0.9238	0.876278	0.90676	0.899333	0.9161	0.9079	0.90176	0.840587	0.88375	0.857762	0.91286	0.89739	0.89905	0.837659	0.83178	0.836571	0.8995	0.87898	0.89423	0.86672	0.87167	0.88587	0.91332	0.333333
Q13705	0.45	0.6	0.4	0.475	0.3	0.65	0.55	0.4	0	0.6	0.525	0.2	0.15	0.5	0.1	0.5	0.325	0.3	0.5	0.6	0.15	0.45	0.4	0.35	0.45	0.7	0.15	0.65	0.325	0.25	0.6	0.8	0.7	0.575	0.525	0.4	0.66667	0.5	0.33333	0.33333	0.8	0.166667
Q13873	0.5125	0.5	0.3125	0.525	0.625	0.5	0.4625	0.65	0.05	0.6375	0.5125	0.375	0.6375	0.45	0.1875	0.4875	0.575	0.425	0.725	0.675	0.275	0.65	0.625	0.6	0.4875	0.4125	0.3	0.5625	0.4625	0.4	0.8125	0.7375	0.85	0.7	0.75	0.6	0.83333	0.58333	0.75	0.25	0.6	0.916667
Q13882	0.85611	0.807778	0.80889	0.725	0.81167	0.82222	0.836111	0.761111	0.81444	0.811111	0.82056	0.83333	0.84833	0.861111	0.84056	0.801667	0.82278	0.83167	0.88056	0.858889	0.85889	0.764444	0.83333	0.88889	0.86222	0.843333	0.83611	0.820556	0.85278	0.86722	0.86333	0.867778	0.79889	0.781111	0.825	0.84667	0.90635	0.87275	0.91852	0.94444	0.85286	0.066667
Q13976	0.8	0.725	0.25	0.625	0.55	0.7	0.65	0.65	0.4	0.65	0.7	0.8	0.9	0.85	0.25	0.8	0.85	0.8	0.65	0.725	0.4	0.75	0.375	0.8	0.7	0.55	0.45	0.6	0.65	0.55	0.9	0.9	0.55	0.8	0.55	0.65	0.83333	0.66667	0.5	0.5	0.4	0.25
Q14004	0.325	0.3875	0.425	0.35	0.3875	0.35	0.5375	0.65	0.275	0.4	0.35	0.4	0.325	0.275	0.225	0.425	0.5625	0.25	0.275	0.4375	0.375	0.325	0.4375	0.225	0.2	0.3125	0.125	0.4375	0.5375	0.3	0.475	0.65	0.1125	0.625	0.425	0.075	0.83333	0.16667	0.25	0.41667	0.5	0.904693
Q14012	0.93333	0.95	0.38333	0.766667	0.83333	0.66667	0.8	0.8	0.2	0.6	0.36667	0.53333	0.6	0.666667	0.36667	0.65	0.58333	0.7	0.73333	0.733333	0.5	0.7	0.63333	0.66667	0.83333	0.833333	0.26667	0.666667	0.63333	0.4	0.75	0.866667	0.9	0.833333	0.51667	0.46667	0.38889	0.22222	0.33333	0.22222	0.45	0.69899
Q14164	0.91121	0.753879	0.90189	0.879634	0.908	0.90361	0.911687	0.804916	0.89464	0.895584	0.90563	0.90732	0.89764	0.784178	0.8799	0.853136	0.89078	0.88065	0.91868	0.842806	0.90677	0.895174	0.9165	0.91819	0.89073	0.819048	0.88158	0.875294	0.90868	0.89398	0.90705	0.833948	0.88705	0.872568	0.91014	0.88006	0.90544	0.90109	0.85514	0.88701	0.9097	0.966667
Q14289	0.95401	0.935589	0.95639	0.918296	0.95627	0.95288	0.957268	0.953634	0.94862	0.94599	0.95551	0.9584	0.95802	0.952882	0.95063	0.915414	0.95627	0.94236	0.96178	0.9599	0.95564	0.92594	0.95965	0.9619	0.9594	0.924812	0.9401	0.928446	0.95125	0.94411	0.93822	0.902506	0.9386	0.920802	0.94749	0.95664	0.93684	0.9188	0.90058	0.91228	0.94658	0.874074
Q14680	0.91437	0.857055	0.89418	0.863051	0.93439	0.92681	0.920106	0.840741	0.88968	0.847178	0.94206	0.89444	0.91067	0.856526	0.85705	0.839065	0.88677	0.80908	0.93624	0.849471	0.90785	0.861552	0.91349	0.90185	0.89471	0.865961	0.78413	0.783069	0.88695	0.81922	0.90353	0.864021	0.8918	0.810141	0.9134	0.8851	0.9077	0.79424	0.6552	0.78101	0.94727	0.92848
Q15118	0.89055	0.745011	0.88876	0.855987	0.88782	0.84832	0.856408	0.751576	0.85294	0.815809	0.8458	0.80672	0.8489	0.745903	0.82416	0.784559	0.8511	0.82584	0.88598	0.810662	0.86544	0.841334	0.8563	0.86681	0.83435	0.759034	0.80709	0.781933	0.83382	0.85173	0.85089	0.68834	0.80872	0.804359	0.83262	0.81807	0.88311	0.76137	0.73599	0.79832	0.8276	0.886869
Q15119	0.92351	0.870992	0.93234	0.923641	0.93811	0.93981	0.910836	0.861447	0.8964	0.898573	0.92303	0.92296	0.92948	0.838723	0.92656	0.891067	0.93696	0.91135	0.95092	0.919633	0.93675	0.929552	0.95099	0.93995	0.9306	0.821094	0.90516	0.879518	0.92028	0.90774	0.90109	0.840897	0.89935	0.87911	0.91298	0.91807	0.94384	0.87047	0.80299	0.86481	0.94307	0.825499
Q15120	1	0.975	1	1	0.925	1	1	1	0.9	0.875	0.975	0.875	0.9	1	1	0.975	0.7	0.9	1	1	0.9	1	0.975	0.95	0.95	1	1	0.95	0.925	1	0.975	1	1	1	0.875	0.925	0.66667	0.66667	0.91667	0.83333	0.45	0.694444
Q15139	0.91319	0.81978	0.92418	0.896703	0.9033	0.9011	0.899451	0.807692	0.87363	0.864835	0.88077	0.88352	0.86703	0.824176	0.83846	0.815934	0.86209	0.84066	0.88022	0.866484	0.88242	0.884615	0.9011	0.85714	0.80659	0.834066	0.82912	0.783516	0.83187	0.84011	0.8522	0.812637	0.88681	0.821978	0.86923	0.87253	0.87424	0.86691	0.7619	0.85714	0.80128	0.756258
Q15303	0.85905	0.824286	0.87143	0.799762	0.90238	0.87619	0.885952	0.846667	0.85952	0.821429	0.85357	0.87619	0.84381	0.75	0.7881	0.695952	0.87476	0.78857	0.8769	0.865238	0.84762	0.832381	0.83667	0.90952	0.85857	0.831905	0.82333	0.807143	0.83643	0.8381	0.82786	0.773333	0.77905	0.771905	0.85	0.83	0.82184	0.79836	0.65397	0.68889	0.66782	0.865682
Q15349	0.78735	0.775309	0.70185	0.691667	0.73241	0.80185	0.799074	0.746296	0.73704	0.705864	0.76667	0.81605	0.68426	0.693519	0.59753	0.628395	0.69691	0.69877	0.78735	0.810802	0.77284	0.724691	0.76636	0.8284	0.80216	0.769753	0.7466	0.643827	0.82932	0.75031	0.73673	0.77963	0.67778	0.682407	0.75525	0.72593	0.69424	0.68477	0.68107	0.74897	0.85852	0.277778
Q15375	0.43333	0.466667	0.4	0.541667	0.45	0.51667	0.5	0.516667	0.41667	0.441667	0.44167	0.48333	0.56667	0.583333	0.48333	0.45	0.39167	0.65	0.51667	0.383333	0.5	0.608333	0.575	0.48333	0.6	0.575	0.5	0.75	0.71667	0.61667	0.5	0.758333	0.71667	0.633333	0.5	0.36667	0.33333	0.5	0.44444	0.27778	0.73333	0.732773
Q15418	0.79643	0.748214	0.79583	0.789286	0.82262	0.81429	0.846429	0.77381	0.83214	0.885119	0.82321	0.83571	0.8506	0.794048	0.85595	0.802381	0.80357	0.8381	0.80595	0.870238	0.87262	0.864286	0.84583	0.90357	0.76369	0.75	0.77976	0.804762	0.7369	0.80952	0.76845	0.679762	0.82738	0.8	0.77738	0.73095	0.80952	0.78175	0.61905	0.7381	0.58452	0.824176
Q15569	0.35	0.475	0.325	0.525	0.675	0.45	0.75	0.6	0.25	0.5	0.625	0.6	0.5	0.75	0.25	0.575	0.45	0.5	0.4	0.65	0.05	0.4	0.675	0.55	0.35	0.6	0.3	0.475	0.45	0.4	0.45	0.7	0.25	0.65	0.425	0.2	0.33333	0	0.16667	0	0.7	0.686728
Q15746	0.80125	0.83375	0.7925	0.74625	0.7825	0.82	0.8625	0.83	0.8575	0.7625	0.85375	0.865	0.81	0.8125	0.8425	0.785	0.8125	0.79	0.85	0.86875	0.8425	0.7575	0.82875	0.8675	0.8525	0.82875	0.83	0.80625	0.83	0.8225	0.8475	0.84	0.7825	0.81875	0.8875	0.8475	0.78095	0.675	0.65833	0.51667	0.7375	0.935708
Q15759	0.85657	0.815152	0.87071	0.871212	0.83838	0.84242	0.835354	0.792929	0.8298	0.789899	0.83182	0.82273	0.79646	0.748485	0.79848	0.784343	0.79242	0.7596	0.8596	0.836869	0.85455	0.807576	0.85202	0.85758	0.80303	0.769192	0.76667	0.786869	0.79646	0.83737	0.83283	0.784343	0.87677	0.824747	0.81667	0.81414	0.80682	0.59259	0.77104	0.80471	0.91717	0.929073
Q15835	0.85	0.85	0.625	0.7125	0.675	0.675	0.8625	0.8125	0.5125	0.8625	0.6625	0.925	0.875	0.9125	0.675	0.7875	0.8875	0.7	0.9	0.8375	0.3	0.7875	0.7875	0.825	0.825	0.8625	0.6	0.85	0.9	0.825	0.875	0.725	0.8	0.85	0.525	0.8	0.5	0.5	0.75	0.66667	0.6	0.931537
Q16288	0.90227	0.892045	0.84091	0.898864	0.80227	0.86023	0.868182	0.827273	0.87955	0.844318	0.79318	0.85682	0.82955	0.815909	0.86818	0.889773	0.79205	0.74091	0.89205	0.9	0.91364	0.921591	0.8125	0.88636	0.89545	0.792045	0.85682	0.854545	0.78182	0.81818	0.87955	0.835227	0.88182	0.865909	0.81477	0.85	0.72727	0.9697	0.97727	0.96212	0.82955	0.905983
Q16512	0.72917	0.664583	0.72917	0.652083	0.75208	0.70833	0.720833	0.666667	0.70833	0.74375	0.69792	0.67917	0.8125	0.704167	0.875	0.772917	0.7875	0.7125	0.775	0.754167	0.8	0.722917	0.7	0.74583	0.73125	0.714583	0.77917	0.7	0.75208	0.7625	0.73333	0.745833	0.72292	0.7	0.65	0.73333	0.57222	0.76667	0.80556	0.79167	0.285	0.840741
Q16513	0.7	0.7125	0.74688	0.75625	0.825	0.775	0.70625	0.746875	0.65	0.7625	0.74688	0.675	0.73125	0.63125	0.76875	0.7	0.65	0.525	0.76875	0.79375	0.75313	0.784375	0.8	0.81875	0.7625	0.8	0.675	0.759375	0.75938	0.7375	0.7625	0.815625	0.79063	0.7375	0.78125	0.7375	0.61111	0.6875	0.79167	0.91667	0.625	0.977961
Q16539	0.95	0.725	0.525	0.85	0.8	0.75	0.9	0.55	0.45	0.65	0.675	0.55	0.85	0.625	0.6	0.625	0.8	0.4	0.65	0.875	0.05	0.675	0.7	0.75	0.85	0.75	0.3	0.6	0.575	0.85	1	0.85	0.85	0.9	0.95	0.95	0.66667	0	0.16667	1	0.65	0.904315
Q16566	0.55	0.675	0.3	0.3	0.375	0.7	0.55	0.65	0.375	0.45	0.575	0.75	0.35	0.2	0.1	0.15	0.475	0.4	0.75	0.675	0.2	0.65	0.75	0.5	0.55	0.7	0.25	0.575	0.45	0.6	0.65	0.9	0.75	0.7	0.675	0.35	0.5	0.33333	0.33333	0.5	0.85	0.666667
Q16584	0.89333	0.865	0.90333	0.765	0.82083	0.89167	0.893333	0.913333	0.9	0.778333	0.87333	0.89333	0.83917	0.835833	0.80083	0.686667	0.8275	0.81583	0.92167	0.905833	0.89667	0.78	0.9075	0.90667	0.89583	0.883333	0.86417	0.841667	0.86	0.88917	0.89	0.840833	0.89333	0.815	0.84667	0.87667	0.89444	0.75	0.85	0.8	0.79667	0.833333
Q16620	0.94503	0.923437	0.95	0.93054	0.93722	0.93011	0.940199	0.935227	0.94006	0.923722	0.94304	0.94119	0.92798	0.917614	0.93466	0.927557	0.93452	0.91903	0.93494	0.938778	0.93892	0.941193	0.92571	0.94176	0.94943	0.931818	0.94858	0.919034	0.93182	0.93977	0.94361	0.89929	0.9392	0.915767	0.93991	0.92841	0.93636	0.94223	0.8267	0.7983	0.89432	0.913176
Q16654	0.83333	0.777778	0.92222	0.955556	0.79444	0.80556	0.677778	0.766667	0.82778	0.711111	0.76667	0.67222	0.79444	0.777778	0.88889	0.872222	0.77222	0.77778	0.86667	0.922222	0.94444	0.911111	0.90556	0.83333	0.76111	0.688889	0.83889	0.855556	0.72222	0.81667	0.85556	0.783333	0.9	0.861111	0.70556	0.7	0.68519	0.48148	0.55556	0.66667	0.71667	0.944444
Q16816	0.525	0.3125	0.375	0.5875	0.65	0.475	0.825	0.55	0.2	0.6125	0.6125	0.45	0.6	0.5375	0.15	0.675	0.5375	0.525	0.625	0.5875	0.125	0.6625	0.5	0.6	0.7	0.5875	0.275	0.65	0.5875	0.525	0.8	0.6625	0.575	0.7	0.675	0.525	0.5	0.16667	0.58333	0.33333	0.65	0.905219
Q16832	0.85682	0.795455	0.73608	0.78267	0.81818	0.82841	0.805682	0.783239	0.82358	0.750568	0.81619	0.82017	0.8	0.686364	0.72386	0.778977	0.74886	0.725	0.82472	0.821591	0.79375	0.80483	0.78466	0.79432	0.80284	0.710795	0.72898	0.769886	0.78125	0.77386	0.76364	0.689205	0.73807	0.71733	0.75597	0.70966	0.82386	0.77936	0.66572	0.79735	0.49886	0.912963
Q2M2I8	0.88789	0.8825	0.90974	0.800132	0.91224	0.92737	0.920132	0.910789	0.86579	0.708026	0.92355	0.92237	0.89289	0.893553	0.89171	0.823289	0.90789	0.91382	0.91882	0.928289	0.89342	0.835526	0.93145	0.93789	0.9225	0.882632	0.91487	0.751053	0.92816	0.94724	0.92816	0.898158	0.84026	0.816053	0.89908	0.90763	0.86578	0.90143	0.8114	0.83246	0.93573	0.847136
Q32MK0	0.7	0.45	0.5	0.283333	0.63333	0.4	0.633333	0.616667	0.3	0.616667	0.58333	0.36667	0.61667	0.683333	0.23333	0.633333	0.51667	0.36667	0.41667	0.516667	0.46667	0.333333	0.63333	0.36667	0.46667	0.7	0.33333	0.466667	0.58333	0.63333	0.91667	0.9	0.7	0.916667	0.85	0.8	0.83333	0.66667	1	0.27778	0.8	0.722222
Q56UN5	0.57	0.44	0.5	0.51	0.535	0.35	0.515	0.58	0.33	0.385	0.455	0.5	0.53	0.47	0.39	0.405	0.55	0.49	0.48	0.42	0.43	0.365	0.445	0.52	0.515	0.55	0.35	0.565	0.575	0.5	0.68	0.725	0.6	0.68	0.665	0.45	0.66667	0.51667	0.46667	0.63333	0.575	0.848485
Q59H18	0.8375	0.730357	0.89286	0.763393	0.79643	0.77321	0.783036	0.691071	0.68482	0.71875	0.73036	0.62411	0.66964	0.696429	0.67857	0.649107	0.79911	0.6125	0.81518	0.815179	0.85893	0.763393	0.80179	0.8	0.82143	0.789286	0.85625	0.73125	0.88036	0.75625	0.84286	0.677679	0.675	0.729464	0.80714	0.53571	0.80952	0.60417	0.52976	0.66071	0.59107	0.866667
Q5S007	0.87983	0.829317	0.8817	0.814433	0.89562	0.88441	0.888402	0.876095	0.89807	0.786211	0.9	0.89343	0.85715	0.807474	0.83763	0.789111	0.86256	0.82603	0.90522	0.886598	0.91057	0.852448	0.89581	0.90593	0.90548	0.904188	0.81392	0.8125	0.88473	0.91379	0.875	0.81759	0.86134	0.824678	0.88331	0.86186	0.84794	0.79296	0.67247	0.82023	0.91469	0.880903
Q5VT25	0.68889	0.727778	0.32222	0.644444	0.67778	0.61667	0.711111	0.694444	0.65	0.711111	0.68889	0.65	0.70556	0.694444	0.72222	0.605556	0.68333	0.56111	0.62778	0.661111	0.50556	0.611111	0.67222	0.67222	0.71111	0.627778	0.71111	0.711111	0.56111	0.68889	0.76111	0.822222	0.76111	0.766667	0.73889	0.68333	0.66667	0.53704	0.7963	0.83333	0.62222	0.817664
Q60751	0.86667	1	1	1	0.86667	1	0.95	1	1	1	0.96667	1	0.96667	0.95	1	1	0.93333	1	1	1	1	1	1	1	0.96667	1	1	1	0.95	1	1	1	1	1	0.91667	0.96667	1	1	0.66667	1	0.76667	0.835714
Q64617	0.96288	0.911742	0.97121	0.945833	0.96932	0.96364	0.9375	0.929167	0.93106	0.936364	0.97311	0.95682	0.9447	0.941667	0.93598	0.92197	0.94697	0.95114	0.96061	0.938636	0.94318	0.944318	0.94962	0.95	0.93598	0.920076	0.93977	0.925758	0.94924	0.95417	0.98106	0.922727	0.96591	0.954545	0.96553	0.96439	0.97576	0.90051	0.95202	0.96465	0.92273	0.587302
Q6PHR2	0.725	0.71875	0.4625	0.6875	0.6875	0.65625	0.675	0.68125	0.1375	0.65625	0.51875	0.5125	0.6125	0.56875	0.1875	0.51875	0.5875	0.625	0.64375	0.55	0.225	0.61875	0.55625	0.55	0.48125	0.39375	0.4125	0.65	0.49375	0.525	0.8125	0.71875	0.7	0.7625	0.80625	0.5625	0.5	0.56944	0.35417	0.45833	0.66667	0.886905
Q7KZI7	0.88125	0.825	0.7375	0.684375	0.76563	0.72813	0.69375	0.71875	0.75	0.828125	0.825	0.75625	0.69063	0.65	0.81875	0.746875	0.7	0.6125	0.71875	0.75625	0.8	0.821875	0.80938	0.7375	0.78125	0.74375	0.775	0.74375	0.825	0.7875	0.81563	0.73125	0.68125	0.678125	0.725	0.76875	0.75	0.61111	0.75	0.6875	1	0.722222
Q7L7X3	0.77407	0.722222	0.82593	0.851852	0.76667	0.73704	0.822222	0.775926	0.75556	0.659259	0.75741	0.75185	0.72593	0.796296	0.6963	0.666667	0.68519	0.74074	0.86111	0.862963	0.82593	0.677778	0.80185	0.83333	0.80926	0.833333	0.78519	0.631481	0.8463	0.81852	0.81111	0.766667	0.7963	0.738889	0.84815	0.75926	0.62963	0.67901	0.32099	0.69136	0.79259	0.922535
Q86V86	0.87524	0.773362	0.74565	0.74232	0.85311	0.84726	0.847959	0.789313	0.80258	0.733244	0.86617	0.821	0.81805	0.760687	0.71976	0.626853	0.7884	0.78765	0.82503	0.81305	0.80644	0.73754	0.81037	0.83899	0.87143	0.788937	0.84404	0.685607	0.89452	0.88238	0.84979	0.722449	0.81933	0.745166	0.85532	0.80118	0.89395	0.82728	0.62334	0.64572	0.86429	0.333333
Q86Z02	0.68889	0.6	0.48889	0.65	0.77778	0.71111	0.788889	0.75	0.6	0.727778	0.59444	0.81111	0.74444	0.711111	0.58889	0.666667	0.71111	0.63333	0.76667	0.8	0.54444	0.722222	0.67222	0.74444	0.73333	0.733333	0.56667	0.727778	0.62222	0.68889	0.7	0.8	0.68889	0.744444	0.59444	0.6	0.66667	0.62037	0.81481	0.62963	0.625	0.728571
Q8IU85	0.78333	0.808333	0.58333	0.716667	0.75	0.76667	0.816667	0.775	0.71667	0.691667	0.85833	0.78333	0.81667	0.833333	0.83333	0.791667	0.75	0.83333	0.65	0.816667	0.68333	0.733333	0.75	0.78333	0.75	0.758333	0.7	0.6	0.7	0.53333	0.83333	0.833333	0.66667	0.825	0.76667	0.7	0.77778	0.66667	0.5	0.38889	0.58333	0.915246
Q8IVH8	0.44167	0.629167	0.38333	0.483333	0.51667	0.58333	0.783333	0.725	0.5	0.720833	0.66667	0.65833	0.61667	0.75	0.5	0.554167	0.6125	0.48333	0.5625	0.595833	0.40833	0.504167	0.56667	0.66667	0.69167	0.629167	0.525	0.491667	0.62083	0.70833	0.72917	0.804167	0.70833	0.608333	0.70417	0.5	0.66667	0.72222	0.58333	0.72222	0.43333	0.779055
Q8IW41	0.69444	0.605556	0.65	0.744444	0.67222	0.66667	0.866667	0.772222	0.68889	0.827778	0.87778	0.57778	0.78889	0.694444	0.77778	0.694444	0.70556	0.66667	0.66111	0.744444	0.48333	0.772222	0.68333	0.73333	0.61111	0.666667	0.62778	0.716667	0.58333	0.6	0.71111	0.788889	0.66667	0.738889	0.72222	0.53333	0.91667	0.48148	0.59259	0.81481	0.53333	0.5
Q8IYT8	0.58333	0.533333	0.45	0.633333	0.8	0.71667	0.766667	0.55	0.26667	0.716667	0.53333	0.43333	0.55	0.7	0.26667	0.7	0.66667	0.6	0.73333	0.75	0.03333	0.766667	0.91667	0.76667	0.41667	0.483333	0.26667	0.4	0.46667	0.36667	0.75	0.85	0.93333	0.966667	0.68333	0.76667	0.11111	0.44444	0.44444	0	0.5	0.868286
Q8N4C8	0.665	0.61	0.5	0.565	0.785	0.57	0.725	0.635	0.68	0.535	0.535	0.7	0.535	0.67	0.38	0.62	0.55	0.49	0.67	0.68	0.49	0.75	0.55	0.73	0.61	0.6	0.49	0.525	0.485	0.58	0.78	0.83	0.83	0.72	0.845	0.74	0.63333	0.66667	0.7	0.56667	0.5375	0.957114
Q8N5S9	0.725	0.65	0.5	0.4	0.55	0.6	0.575	0.65	0.4	0.5	0.525	0.55	0.75	0.6	0.3	0.6	0.6	0.45	0.75	0.55	0.05	0.725	0.575	0.8	0.55	0.55	0.1	0.55	0.55	0.7	0.75	0.9	0.15	0.675	0.45	0.6	0.16667	0.83333	0.5	0.83333	0.3	0.763285
Q8NE63	0.49167	0.508333	0.46667	0.558333	0.61667	0.54167	0.55	0.6	0.5	0.483333	0.56667	0.68333	0.54167	0.4	0.51667	0.508333	0.46667	0.51667	0.49167	0.625	0.43333	0.541667	0.35833	0.56667	0.48333	0.408333	0.45	0.366667	0.51667	0.61667	0.55833	0.591667	0.4	0.558333	0.54167	0.45	0.66667	0.88889	0.33333	0.44444	0.6	0.874331
Q8NI60	0.425	0.5	0.25	0.4	0.35	0.35	0.575	0.55	0.2	0.6	0.5875	0.475	0.475	0.575	0.1875	0.475	0.5	0.575	0.4	0.65	0.375	0.55	0.4125	0.6	0.6	0.5875	0.4875	0.55	0.5	0.55	0.6875	0.5625	0.1	0.525	0.6125	0.575	0.83333	0.33333	0.33333	0.41667	0.625	0.831481
Q8TD08	0.6	0.708333	0.54167	0.508333	0.85	0.55	0.533333	0.441667	0.38333	0.541667	0.7	0.46667	0.5	0.6	0.18333	0.491667	0.49167	0.3	0.51667	0.491667	0.25	0.458333	0.65	0.33333	0.36667	0.383333	0.25	0.325	0.38333	0.3	0.61667	0.65	0.25	0.45	0.56667	0.46667	0.33333	0.72222	0.33333	0.88889	0.73333	0.8
Q8TD19	0.85	0.8	0.3	0.525	0.625	0.6	1	0.95	0.45	0.95	0.825	0.8	0.85	0.85	0.05	0.75	0.85	0.65	0.6	0.75	0.25	0.9	0.375	0.6	0.55	0.925	0.25	0.65	0.525	0.65	0.8	0.95	0.9	1	0.725	0.8	1	0.83333	0.5	0.66667	0.8	0.546875
Q8TDR2	0.6	0.525	0.45	0.4	0.325	0.6	0.65	0.5	0.45	0.625	0.425	0.3	0.7	0.85	0.15	0.575	0.775	0.7	0.55	0.4	0.4	0.675	0.65	0.4	0.4	0.35	0.7	0.325	0.275	0.55	0.75	0.5	0.55	0.8	0.525	0.5	0.16667	0.16667	0.16667	0.66667	0.75	0.97026
Q8TF76	0.36667	0.383333	0.35	0.6	0.6	0.23333	0.383333	0.316667	0.2	0.383333	0.41667	0.2	0.23333	0.283333	0.36667	0.383333	0.5	0.2	0.21667	0.283333	0.36667	0.45	0.51667	0.3	0.33333	0.55	0.26667	0.516667	0.66667	0.26667	0.3	0.6	0.43333	0.583333	0.28333	0.33333	0.44444	0.11111	0.44444	0.66667	0.63333	0.752189
Q8WTQ7	0.875	0.7125	0.625	0.8125	0.7875	0.85	0.725	0.8	0.45	0.7375	0.5875	0.9	0.7	0.625	0.4375	0.7375	0.55	0.75	0.875	0.8	0.65	0.875	0.9125	0.65	0.725	0.725	0.375	0.7	0.65	0.675	0.6625	0.9125	0.75	0.7875	0.675	0.625	1	0.83333	0.75	0.66667	0.725	0.407407
Q92630	0.70563	0.7025	0.77	0.73625	0.76375	0.71313	0.745625	0.688125	0.78875	0.709375	0.75875	0.73625	0.69188	0.63375	0.73625	0.709375	0.655	0.60625	0.755	0.79125	0.77375	0.78	0.82688	0.78625	0.80125	0.731875	0.79563	0.824375	0.75063	0.74688	0.72563	0.715625	0.71625	0.690625	0.67188	0.67	0.72917	0.6875	0.70417	0.69167	0.62125	0.083333
Q92918	0.42	0.52	0.39	0.655	0.405	0.605	0.6	0.53	0.37	0.545	0.525	0.58	0.49	0.57	0.4	0.55	0.515	0.51	0.48	0.645	0.32	0.565	0.54	0.66	0.74	0.815	0.54	0.725	0.65	0.67	0.56	0.69	0.72	0.72	0.65	0.53	0.26667	0.7	0.53333	0.2	0.68	0.917045
Q96GD4	0.90713	0.797597	0.89083	0.88305	0.91604	0.89037	0.91253	0.831111	0.8753	0.890772	0.907	0.88892	0.90041	0.746777	0.88334	0.858046	0.89474	0.85875	0.91574	0.867013	0.89036	0.89963	0.90902	0.89775	0.90784	0.783223	0.87024	0.867809	0.90599	0.87953	0.86154	0.748999	0.83028	0.854043	0.87243	0.82864	0.89929	0.85953	0.85813	0.83685	0.88412	0.666667
Q96KB5	0.87924	0.845759	0.89576	0.831696	0.92411	0.91897	0.932366	0.835714	0.86942	0.82567	0.91897	0.92701	0.89777	0.875	0.83036	0.832589	0.89911	0.89018	0.93415	0.85625	0.92165	0.867188	0.92344	0.9154	0.91116	0.855804	0.87813	0.85692	0.92768	0.91652	0.89911	0.83192	0.87924	0.83125	0.89821	0.88192	0.89844	0.75186	0.83631	0.89063	0.83073	0.903103
Q96L34	0.87778	0.883333	0.66667	0.85	0.77778	0.86667	0.833333	0.866667	0.78889	0.877778	0.75556	0.81111	0.93333	0.855556	0.92222	0.844444	0.88889	0.85556	0.82222	0.9	0.72222	0.855556	0.78889	0.82222	0.8	0.772222	0.92222	0.811111	0.70556	0.72222	0.86667	0.816667	0.76667	0.888889	0.73333	0.77778	0.81481	0.66667	0.7037	0.48148	0.775	0.765152
Q96NX5	0.325	0.6	0.5	0.525	0.625	0.425	0.825	0.725	0.425	0.85	0.725	0.575	0.65	0.8875	0.175	0.7625	0.7375	0.7	0.625	0.7375	0.2	0.575	0.85	0.375	0.625	0.6875	0.475	0.625	0.4625	0.575	0.75	0.8	0.9	0.925	0.825	0.525	0.66667	0.66667	0.33333	0.5	0.6	0.666667
Q96PY6	0.98056	0.975	0.96944	0.875	0.96806	0.90139	0.988194	0.980556	0.9875	0.951389	0.92917	0.97778	0.96806	0.975	0.98333	0.854167	0.88472	0.79444	0.98056	0.977778	0.98194	0.981944	0.92222	0.975	0.98611	0.970139	0.98333	0.952778	0.94792	0.97917	0.98194	0.965278	0.93889	0.883333	0.975	0.88056	0.94907	0.92371	0.8287	0.44907	1	0.909804
Q96RR4	0.7325	0.73625	0.74	0.79125	0.73875	0.7275	0.75625	0.76625	0.75	0.5925	0.75875	0.7675	0.75625	0.6825	0.6475	0.64	0.66375	0.6875	0.775	0.8075	0.72	0.70375	0.78	0.7825	0.81375	0.76875	0.7775	0.785	0.84375	0.8125	0.79	0.75625	0.76	0.76625	0.76	0.7225	0.69167	0.85833	0.66667	0.81667	0.56	0.809524
Q96SB4	0.83333	0.740909	0.89091	0.759091	0.90606	0.74848	0.815152	0.769697	0.87273	0.843939	0.86364	0.78182	0.75455	0.778788	0.72727	0.631818	0.74697	0.69394	0.83333	0.795455	0.86667	0.784848	0.79697	0.79697	0.85303	0.813636	0.84545	0.790909	0.81667	0.72727	0.86818	0.795455	0.77576	0.740909	0.82727	0.73939	0.56566	0.56566	0.76768	0.70707	0.72727	0.609375
Q99558	0.89022	0.784743	0.82687	0.793367	0.90572	0.85813	0.895191	0.783665	0.82405	0.804063	0.89851	0.88126	0.85688	0.81733	0.78308	0.79602	0.88458	0.85108	0.89395	0.884826	0.86949	0.817164	0.87015	0.89652	0.86675	0.777114	0.79776	0.766667	0.867	0.86509	0.85713	0.772305	0.79303	0.741874	0.86468	0.82819	0.8815	0.8618	0.83858	0.84245	0.93843	0.5
Q99640	0.6375	0.825	0.35	0.6375	0.7	0.6	0.45	0.75	0.4	0.75	0.6875	0.55	0.6125	0.8	0.575	0.8	0.4125	0.5	0.6625	0.75	0.35	0.675	0.65	0.5	0.6125	0.625	0.65	0.7625	0.6625	0.375	0.6125	0.7	0.7	0.825	0.625	0.575	0.88889	0.36111	0.25	0.33333	0.75	0.766667
Q99683	0.95032	0.923254	0.97206	0.913333	0.97437	0.95532	0.957778	0.900952	0.94095	0.858333	0.95444	0.96016	0.96794	0.927381	0.96302	0.872698	0.96437	0.95317	0.94643	0.920952	0.9573	0.905714	0.96143	0.9627	0.93992	0.896905	0.90802	0.853571	0.95643	0.95992	0.95659	0.932937	0.95032	0.879524	0.95786	0.93905	0.98313	0.94808	0.9328	0.92381	0.87804	0.910851
Q99759	0.725	0.6	0.35	0.4875	0.675	0.575	0.4375	0.4	0.2375	0.525	0.5625	0.55	0.5125	0.6	0.175	0.5125	0.4125	0.425	0.675	0.5875	0.35	0.4125	0.75	0.45	0.5	0.45	0.275	0.475	0.65	0.425	0.75	0.7125	0.3	0.7125	0.425	0.5	0.83333	0.66667	0.58333	0.5	0.45	0.333333
Q9BQI3	0.675	0.59375	0.3625	0.7375	0.71875	0.5375	0.74375	0.7375	0.45	0.71875	0.75	0.7	0.6125	0.5875	0.375	0.69375	0.46875	0.5125	0.71875	0.74375	0.3875	0.625	0.73125	0.6875	0.61875	0.7375	0.63125	0.76875	0.575	0.68125	0.69375	0.60625	0.6375	0.71875	0.5125	0.5125	0.7037	0.34722	0.25	0.41667	0.68333	0.857143
Q9BRS2	0.475	0.6375	0.525	0.6	0.4125	0.5	0.55	0.5375	0.2625	0.6375	0.65	0.475	0.525	0.475	0.15	0.3	0.325	0.375	0.8	0.8	0.3625	0.5	0.5375	0.65	0.65	0.6375	0.325	0.775	0.7	0.725	0.65	0.625	0.725	0.75	0.475	0.4	0.83333	0.33333	0.16667	0.33333	0.6	0.794362
Q9BUB5	0.92886	0.863922	0.90942	0.914219	0.93604	0.92241	0.934041	0.862733	0.92954	0.933998	0.94138	0.94066	0.92733	0.834041	0.91723	0.904542	0.92924	0.91078	0.94817	0.903608	0.92903	0.918846	0.94329	0.93956	0.91184	0.872368	0.87508	0.886163	0.92831	0.9239	0.88281	0.735059	0.88196	0.898514	0.90747	0.90832	0.94397	0.90153	0.85908	0.86899	0.87526	0.938095
Q9BVS4	0.6	0.475	0.45	0.6125	0.4	0.525	0.75	0.675	0.2	0.675	0.4375	0.55	0.475	0.45	0.15	0.575	0.35	0.375	0.4	0.7875	0.125	0.625	0.375	0.4	0.35	0.55	0.2	0.4625	0.375	0.35	0.4	0.65	0.175	0.5	0.35	0.375	1	0.41667	0.16667	0.58333	0.4	0.657613
Q9BWU1	0.45	0.5125	0.275	0.475	0.325	0.4	0.6	0.6	0.15	0.6875	0.5625	0.55	0.425	0.7	0.2	0.525	0.5125	0.55	0.4	0.6	0.125	0.625	0.325	0.25	0.5	0.55	0.1	0.625	0.5	0.575	0.75	0.75	0.175	0.675	0.6	0.45	0.25	0	0.5	0.58333	0.75	0.805556
Q9BXA7	0.85	0.9125	0.45	0.8	0.6625	0.675	0.875	0.9625	0.8	0.9	0.825	0.625	0.775	0.725	0.75	0.8375	0.5625	0.675	0.75	0.9375	0.65	0.8875	0.5875	0.775	0.9	0.9375	0.75	0.775	0.85	0.65	0.75	0.95	0.775	0.9	0.675	0.55	0	0.33333	0.33333	0.58333	0.65	0.856771
Q9BYT3	0.92471	0.876471	0.90235	0.844706	0.90882	0.88353	0.907647	0.907059	0.92235	0.887647	0.85176	0.89765	0.90706	0.905882	0.90353	0.873529	0.89235	0.88118	0.92588	0.924118	0.90588	0.838824	0.89	0.87176	0.90176	0.865882	0.91059	0.912941	0.88882	0.88588	0.88235	0.816471	0.89941	0.898235	0.87941	0.89882	0.85294	0.84216	0.74118	0.73333	0.63088	0.906306
Q9C098	0.525	0.6125	0.475	0.45	0.5875	0.525	0.8	0.55	0.225	0.6875	0.475	0.45	0.5	0.4	0.225	0.6	0.675	0.35	0.3875	0.525	0.25	0.5	0.55	0.375	0.35	0.35	0.15	0.4	0.45	0.325	0.675	0.8375	0.35	0.7125	0.6375	0.175	0	0.25	0.41667	0.25	0.7	0.906952
Q9H093	0.675	0.7	0.475	0.4	0.2125	0.8	0.775	0.65	0.5	0.6875	0.6	0.775	0.725	0.625	0.225	0.4875	0.75	0.675	0.6	0.4625	0.275	0.5	0.6125	0.4	0.2	0.4875	0.45	0.35	0.325	0.525	0.7125	0.675	0.125	0.5875	0.675	0.75	1	0.69444	0.5	0.66667	0.5	0.892295
Q9H0K1	0.66389	0.619444	0.525	0.663889	0.57222	0.64167	0.752778	0.708333	0.78333	0.725	0.8	0.67222	0.62222	0.744444	0.63333	0.652778	0.65278	0.68889	0.63333	0.663889	0.65	0.572222	0.525	0.69444	0.75	0.733333	0.78333	0.777778	0.66667	0.67222	0.70556	0.725	0.68889	0.697222	0.68333	0.72778	0.4	0.5037	0.74074	0.2963	0.73	0.918635
Q9H1R3	0.775	0.675	0.35	0.75	0.6125	0.425	0.85	0.925	0.6	0.825	0.775	0.825	0.65	0.7	0.1125	0.725	0.5	0.55	0.975	0.825	0.425	0.875	0.825	0.725	0.7	0.825	0.4625	0.8875	0.675	0.6	0.725	0.825	0.425	0.8625	0.7625	0.6	0.83333	0.33333	0.91667	0.5	0.7	0.701754
Q9H2G2	0.546	0.628	0.548	0.5	0.632	0.596	0.694	0.628	0.734	0.628	0.7	0.66	0.524	0.5	0.454	0.566	0.57	0.552	0.578	0.544	0.532	0.478	0.55	0.596	0.608	0.546	0.6	0.604	0.53	0.592	0.604	0.702	0.688	0.564	0.684	0.608	0.56	0.6	0.56	0.61333	0.512	0.592593
Q9H2K8	0.87031	0.857812	0.74688	0.770312	0.84063	0.82813	0.846875	0.8875	0.8625	0.796875	0.86406	0.85625	0.78594	0.821875	0.80313	0.748437	0.84219	0.73125	0.82656	0.842187	0.8625	0.751563	0.81719	0.8375	0.8375	0.889062	0.83438	0.814063	0.77813	0.85938	0.87031	0.8375	0.88125	0.85	0.85	0.83438	0.85417	0.90327	0.77083	0.82292	0.87619	0.638889
Q9H2X6	0.58333	0.533333	0.36667	0.558333	0.51667	0.5	0.666667	0.691667	0.36667	0.733333	0.69167	0.76667	0.68333	0.666667	0.46667	0.666667	0.575	0.66667	0.55	0.716667	0.5	0.808333	0.48333	0.75	0.63333	0.583333	0.36667	0.633333	0.58333	0.53333	0.85	0.7	0.78333	0.791667	0.76667	0.63333	0.77778	0.22222	0.44444	0.61111	0.6	0.412698
Q9H3Y6	0.7	0.45	0.275	0.475	0.5	0.65	0.6	0.425	0.3	0.575	0.525	0.7	0.45	0.5	0.35	0.5	0.625	0.55	0.45	0.55	0.45	0.575	0.5	0.45	0.65	0.475	0.25	0.425	0.425	0.6	0.8	0.95	0.95	0.9	0.575	0.6	0.16667	0.5	0.33333	0.66667	0.6	0.583333
Q9H422	0.425	0.408333	0.5	0.541667	0.45833	0.25	0.441667	0.558333	0.275	0.616667	0.49167	0.45833	0.46667	0.5	0.4	0.541667	0.59167	0.41667	0.58333	0.675	0.6	0.841667	0.49167	0.55	0.30833	0.458333	0.24167	0.491667	0.25833	0.40833	0.575	0.6	0.6	0.658333	0.46667	0.41667	0.16667	0.33333	0.11111	0.33333	0.7	0.87415
Q9H4B4	0.85128	0.698718	0.87692	0.780128	0.80962	0.84359	0.805769	0.697436	0.75513	0.761538	0.8141	0.76474	0.75833	0.683333	0.75641	0.716667	0.71731	0.70513	0.8	0.738462	0.82949	0.775	0.82756	0.76795	0.79808	0.725641	0.82308	0.74359	0.78974	0.74231	0.8109	0.708974	0.67949	0.778846	0.74295	0.7	0.70855	0.67778	0.47863	0.58974	0.69231	0.88912
Q9HAZ1	0.89412	0.728758	0.84248	0.876797	0.86307	0.82941	0.900654	0.772222	0.86078	0.893791	0.85654	0.81895	0.84804	0.736275	0.83203	0.814379	0.8281	0.78693	0.90752	0.833333	0.86928	0.910784	0.88889	0.85817	0.88366	0.812418	0.82516	0.824183	0.84967	0.83235	0.84739	0.780392	0.81307	0.778105	0.86307	0.82092	0.81944	0.71269	0.85403	0.79194	0.675	0.865106
Q9HBH9	0.94446	0.882995	0.93054	0.910817	0.93832	0.94257	0.953094	0.884307	0.93634	0.907252	0.95577	0.94228	0.92478	0.903168	0.92525	0.891485	0.94037	0.92502	0.95554	0.913267	0.92941	0.939629	0.94455	0.94178	0.94577	0.876114	0.91265	0.89604	0.93322	0.93416	0.92349	0.875421	0.91396	0.892327	0.93807	0.91861	0.94719	0.91633	0.88903	0.91196	0.92084	0.827642
Q9HC98	0.6	0.8	0.6	0.5	0.575	0.55	0.775	0.8	0.2	0.4	0.8	0.5	0.45	0.6	0.25	0.7	0.575	0.15	0.55	0.65	0.05	0.45	0.425	0.55	0.5	0.55	0.2	0.7	0.45	0.55	0.9	0.85	0.25	0.95	0.85	0.65	0.5	0.83333	0.5	0.16667	0.5	0.333333
Q9HCP0	0.45	0.466667	0.33333	0.55	0.48333	0.5	0.45	0.583333	0.16667	0.575	0.36667	0.33333	0.55833	0.5	0.45	0.525	0.65	0.41667	0.48333	0.641667	0.3	0.7	0.46667	0.5	0.48333	0.483333	0.28333	0.458333	0.39167	0.41667	0.5	0.65	0.53333	0.775	0.5	0.55	0.55556	0.5	0.72222	0.44444	0.35	0.333333
Q9NQU5	0.55	0.8	0.45	0.7	0.55	0.7	0.75	0.8	0.65	0.8	0.85	0.85	0.6	0.85	0.7	0.675	0.825	0.75	0.6	0.4	0.1	0.375	0.575	0.5	0.7	0.75	0.55	0.85	0.6	0.8	0.85	0.95	0.85	0.9	0.775	0.7	0.33333	0.16667	0.33333	0.5	0.5	0.688889
Q9NRM7	0.8625	0.63125	0.5625	0.8125	0.88125	0.675	0.9	0.83125	0.8875	0.8625	0.84375	0.8125	0.75	0.79375	0.8125	0.725	0.7125	0.6125	0.8125	0.9	0.75	0.7625	0.81875	0.8125	0.8875	0.88125	1	0.9	0.80625	0.8125	0.85	0.80625	0.7625	0.81875	0.9125	0.75	0.88889	0.51389	0.47917	0.45833	0.6	0.96
Q9NRP7	0.6	0.55	0.5	0.575	0.375	0.5	0.5	0.75	0	0.85	0.3	0.4	0.55	0.3	0.35	0.55	0.2	0.45	0.6	0.8	0.1	0.825	0.75	0.8	0.625	0.55	0	0.65	0.45	0.45	0.65	0.8	0.65	0.6	0.425	0.4	0.66667	0.16667	0.16667	0.66667	0.35	0.896166
Q9NSY1	0.60167	0.548333	0.545	0.578333	0.65	0.58333	0.645	0.636667	0.64333	0.616667	0.67667	0.61667	0.605	0.633333	0.415	0.593333	0.585	0.62667	0.58333	0.651667	0.51	0.568333	0.55333	0.61	0.605	0.545	0.59667	0.678333	0.65333	0.51	0.61667	0.716667	0.68	0.598333	0.60833	0.54667	0.57222	0.44444	0.62222	0.57778	0.625	0.875506
Q9NWZ3	0.94575	0.88474	0.92418	0.869777	0.94539	0.94393	0.941282	0.847159	0.91457	0.865211	0.93694	0.92612	0.92022	0.860943	0.87669	0.844442	0.90812	0.90886	0.94214	0.882377	0.90644	0.875472	0.93761	0.93657	0.91708	0.805718	0.86469	0.822112	0.91643	0.89563	0.90576	0.826997	0.87307	0.847137	0.9159	0.92545	0.93111	0.91385	0.88391	0.89781	0.95414	0.847222
Q9NYL2	0.84286	0.808929	0.825	0.7875	0.76607	0.83214	0.860714	0.878571	0.85714	0.794643	0.83571	0.90714	0.82857	0.842857	0.83036	0.830357	0.81607	0.81071	0.84286	0.867857	0.86429	0.851786	0.84821	0.9	0.79286	0.808929	0.74286	0.753571	0.79821	0.80357	0.81429	0.839286	0.83571	0.844643	0.75536	0.81429	0.87302	0.78968	0.88095	0.92857	0.90714	0.950924
Q9NYY3	0.75179	0.685714	0.75	0.667262	0.78571	0.66488	0.73631	0.704167	0.75893	0.710714	0.72083	0.70893	0.75952	0.707143	0.73452	0.703571	0.75833	0.725	0.71012	0.685119	0.7369	0.709524	0.73869	0.70595	0.77679	0.679762	0.76429	0.723214	0.75536	0.71786	0.69048	0.660714	0.66667	0.666667	0.67202	0.61429	0.64762	0.47143	0.42063	0.50794	0.93857	0.782906
Q9NZJ5	0.88889	0.822222	0.63889	0.705556	0.76944	0.86111	0.841667	0.844444	0.83889	0.836111	0.94444	0.8	0.87222	0.85	0.87222	0.827778	0.90833	0.91111	0.87222	0.855556	0.55556	0.794444	0.84722	0.81111	0.825	0.822222	0.83889	0.838889	0.86389	0.82222	0.88333	0.819444	0.72778	0.708333	0.8	0.79444	0.94444	0.51389	0.44444	0.64815	0.38125	0.615385
Q9P0L2	0.525	0.775	0.2875	0.65	0.5	0.65	0.675	0.85	0.45	0.675	0.475	0.55	0.725	0.8	0.2625	0.625	0.875	0.55	0.475	0.8	0.25	0.7625	0.425	0.6	0.6125	0.65	0.275	0.7375	0.625	0.375	0.5	0.8375	0.325	0.7625	0.5875	0.475	0.33333	0.08333	0.33333	0.41667	0.9	0.888889
Q9P1W9	0.90237	0.817194	0.86914	0.848046	0.91558	0.89677	0.909306	0.825019	0.85003	0.836296	0.90306	0.88556	0.88123	0.775565	0.83149	0.80137	0.86738	0.85188	0.89942	0.859037	0.88999	0.84788	0.90184	0.90138	0.88541	0.779546	0.84441	0.804102	0.88532	0.87979	0.87829	0.753259	0.83756	0.808241	0.86576	0.84631	0.9104	0.81011	0.82886	0.84105	0.91407	0.815183
Q9P286	0.85	0.475	0.5	0.65	0.6	0.375	0.775	0.65	0.65	0.575	0.725	0.7	0.45	0.775	0.15	0.825	0.575	0.3	0.45	0.6	0.45	0.525	0.725	0.4	0.675	0.6	0.3	0.775	0.575	0.45	0.85	0.75	0.2	0.8	0.675	0.3	0.33333	0.33333	1	0.5	0.65	0.930745
Q9P289	0.53333	0.654167	0.49167	0.4375	0.44167	0.51667	0.670833	0.654167	0.36667	0.625	0.7125	0.525	0.49583	0.55	0.475	0.583333	0.5875	0.575	0.54167	0.645833	0.475	0.683333	0.54167	0.51667	0.63333	0.683333	0.46667	0.5875	0.54167	0.64167	0.64167	0.695833	0.69167	0.491667	0.61667	0.475	0.66667	0.47222	0.69444	0.33333	0.51667	0.787068
Q9P2K8	0.525	0.59375	0.4375	0.4875	0.575	0.575	0.575	0.5875	0.3375	0.64375	0.66875	0.6625	0.70625	0.6625	0.4	0.675	0.50625	0.65	0.6125	0.65625	0.4	0.5125	0.54375	0.6375	0.7	0.60625	0.2125	0.65	0.65	0.55625	0.6875	0.70625	0.5125	0.6875	0.55625	0.625	0.66667	1	0.625	0.58333	0.76667	0.864001
Q9UBE8	0.65	0.3875	0.5	0.5625	0.525	0.5125	0.6125	0.5	0.225	0.5625	0.7	0.425	0.4375	0.65	0.175	0.6125	0.4	0.575	0.6625	0.55	0.3	0.675	0.6125	0.5	0.625	0.7375	0.225	0.6625	0.7	0.575	0.625	0.725	0.275	0.675	0.4125	0.375	0.30556	0.33333	0.58333	0.25	0.4	0.688889
Q9UEE5	0.81	0.755	0.79333	0.825	0.83	0.77	0.761667	0.7	0.74667	0.743333	0.69667	0.72667	0.80833	0.78	0.71	0.715	0.735	0.77333	0.79	0.798333	0.81333	0.785	0.68833	0.72	0.81333	0.776667	0.80333	0.821667	0.895	0.81667	0.80167	0.78	0.72333	0.733333	0.80167	0.66333	0.65556	0.6	0.73333	0.74444	0.62667	0.768519
Q9UF33	0.5	0.566667	0.50833	0.558333	0.53333	0.58333	0.733333	0.716667	0.53333	0.683333	0.875	0.7	0.7	0.583333	0.43333	0.533333	0.5	0.41667	0.75	0.675	0.65	0.591667	0.65	0.65	0.75	0.75	0.43333	0.775	0.78333	0.66667	0.66667	0.816667	0.96667	0.816667	0.66667	0.61667	0.69444	0.38889	0.61111	0.44444	0.775	0.936508
Q9UHD2	0.82862	0.772627	0.79427	0.760539	0.8421	0.82075	0.813765	0.76942	0.76585	0.738737	0.83187	0.82792	0.79936	0.712644	0.71641	0.71193	0.80055	0.78725	0.82921	0.785855	0.78561	0.760336	0.82579	0.81674	0.8075	0.696885	0.68875	0.722571	0.79813	0.80796	0.79749	0.718474	0.71984	0.73464	0.78722	0.78395	0.76965	0.76953	0.75732	0.76845	0.79074	0.857143
Q9UIK4	0.53333	0.566667	0.575	0.5	0.41667	0.53333	0.583333	0.475	0.56667	0.525	0.50833	0.51667	0.38333	0.525	0.41667	0.558333	0.43333	0.56667	0.55	0.558333	0.28333	0.583333	0.59167	0.5	0.48333	0.508333	0.48333	0.55	0.40833	0.46667	0.625	0.666667	0.35833	0.558333	0.54167	0.26667	0.55556	0.44444	0.77778	0.38889	0.65	0.88
Q9UK32	0.71563	0.571875	0.44375	0.715625	0.65625	0.65625	0.578125	0.6125	0.59375	0.634375	0.49688	0.65625	0.44688	0.471875	0.5375	0.428125	0.59375	0.47188	0.51875	0.64375	0.41875	0.55625	0.64063	0.60625	0.59375	0.575	0.48125	0.628125	0.66875	0.6	0.65	0.55	0.68125	0.490625	0.65625	0.475	0.52778	0.6875	0.52083	0.4375	0.4125	0.583333
Q9UKE5	0.7925	0.74	0.695	0.705	0.81125	0.825	0.8175	0.82875	0.7825	0.78	0.85563	0.84	0.85188	0.82875	0.78125	0.68125	0.8325	0.76	0.81438	0.848125	0.7975	0.774375	0.855	0.8275	0.81625	0.865	0.7975	0.781875	0.82188	0.86125	0.82375	0.845	0.795	0.834375	0.83813	0.77875	0.74722	0.75694	0.69583	0.7875	0.64219	0.865741
Q9UL54	0.66667	0.491667	0.5	0.608333	0.45	0.55	0.5	0.541667	0.33333	0.5	0.40833	0.55	0.69167	0.566667	0.45	0.575	0.38333	0.58333	0.53333	0.408333	0.53333	0.55	0.49167	0.61667	0.56667	0.6	0.26667	0.425	0.49167	0.61667	0.70833	0.691667	0.65	0.575	0.45	0.58333	0.33333	0.77778	0.44444	0.44444	0.45	0.472222
Q9UM73	0.94619	0.900767	0.91556	0.897196	0.93934	0.94048	0.943783	0.878915	0.93074	0.913095	0.94455	0.93876	0.93077	0.854471	0.8941	0.87836	0.94283	0.93508	0.94275	0.931138	0.93212	0.916455	0.94466	0.94082	0.92799	0.839974	0.91474	0.898571	0.92966	0.92688	0.91696	0.831587	0.88365	0.886429	0.91704	0.90847	0.96843	0.88795	0.90847	0.94427	0.96211	0.902534
Q9UPE1	0.725	0.675	0.35	0.475	0.525	0.6	0.75	0.375	0.05	0.4	0.725	0.45	0.4	0.5	0.15	0.425	0.525	0.5	0.55	0.5	0.15	0.5	0.625	0.4	0.55	0.525	0.2	0.65	0.55	0.45	0.75	0.7	0.2	0.85	0.55	0.45	0.16667	0.16667	0.66667	0.5	0.8	0.884259
Q9UPZ9	0.55	0.425	0.475	0.425	0.625	0.25	0.4	0.225	0.3	0.575	0.375	0.45	0.275	0.35	0.65	0.275	0.5	0.3	0.2	0.375	0.6	0.225	0.4	0.3	0.35	0.625	0.45	0.375	0.6	0.45	0.7	0.675	0.4	0.625	0.375	0.3	0.83333	0.33333	0.66667	0.33333	0.8	0.686869
Q9UQB9	0.69583	0.554167	0.48333	0.5875	0.55417	0.66667	0.683333	0.733333	0.55833	0.570833	0.64583	0.65833	0.65833	0.691667	0.625	0.541667	0.50417	0.56667	0.65833	0.795833	0.58333	0.733333	0.43333	0.81667	0.63333	0.6125	0.64167	0.5875	0.63333	0.68333	0.59583	0.720833	0.54167	0.570833	0.55417	0.66667	0.55556	0.91667	0.30556	0.72222	0.66667	0.91791
Q9UQM7	0.6	0.7	0.5	0.7625	0.7	0.65	0.775	0.85	0.9	0.825	0.8625	0.7	0.575	0.5	0.825	0.7	0.8125	0.525	0.7	0.8875	0.7625	0.925	0.55	0.85	0.75	0.725	0.9125	0.8125	0.6625	0.675	0.775	0.7875	0.85	0.725	0.7625	0.575	0.58333	0.33333	0.91667	0.91667	0.575	0
Q9WUD9	0.9	0.766667	0.2	0.816667	0.8	0.75	0.9	0.8	0.4	0.916667	0.71667	0.93333	0.83333	0.733333	0.2	0.7	0.68333	0.66667	0.85	0.95	0.2	1	0.93333	0.9	0.96667	1	0.2	1	0.88333	0.93333	0.9	0.95	0.2	0.883333	0.9	0.8	0.66667	0.66667	0.66667	0.88889	0.65	0.555556
Q9Y243	0.94066	0.857071	0.92222	0.958081	0.95101	0.9404	0.956313	0.922727	0.93207	0.931313	0.94773	0.94419	0.92904	0.871212	0.90152	0.876515	0.92778	0.89293	0.94192	0.931061	0.93788	0.948737	0.94192	0.94495	0.94596	0.90404	0.92424	0.948485	0.95505	0.95051	0.93384	0.822727	0.89697	0.899242	0.9447	0.93485	0.93771	0.84641	0.94108	0.74074	0.89765	0.555556
Q9Y2K2	0.7	0.775	0.375	0.4875	0.6125	0.6	0.6	0.55	0.45	0.6375	0.6375	0.5	0.55	0.775	0.375	0.375	0.6375	0.65	0.75	0.775	0.5	0.8125	0.6375	0.75	0.575	0.4375	0.325	0.425	0.5125	0.525	0.925	0.85	0.9	0.95	0.525	0.7	0.83333	0.83333	0.41667	0.75	0.75	0.871153
Q9Y2U5	0.45625	0.48125	0.625	0.58125	0.64375	0.5	0.4875	0.43125	0.5125	0.58125	0.55	0.575	0.4375	0.6	0.35	0.48125	0.7125	0.4875	0.54375	0.60625	0.7125	0.65	0.55625	0.5	0.3125	0.31875	0.5	0.45	0.25	0.35	0.70625	0.7375	0.7375	0.7125	0.6375	0.5875	0.38889	0.69444	0.41667	0.70833	0.65	0.666667
Q9Y463	0.83652	0.77197	0.84424	0.82	0.83182	0.83939	0.840606	0.796061	0.85015	0.828485	0.81985	0.84818	0.82348	0.810455	0.82227	0.797727	0.835	0.85227	0.83879	0.81697	0.86545	0.817727	0.85227	0.86212	0.83697	0.792121	0.85667	0.804848	0.83621	0.85848	0.83152	0.790758	0.84152	0.835909	0.84955	0.85242	0.89182	0.73267	0.75354	0.72828	0.63969	0.592593
Q9Y4K4	0.6125	0.446875	0.45625	0.54375	0.65625	0.54375	0.453125	0.546875	0.5375	0.615625	0.53438	0.61875	0.6	0.5375	0.55	0.640625	0.53125	0.50625	0.51563	0.63125	0.42188	0.678125	0.36563	0.55	0.59063	0.628125	0.5875	0.65625	0.69688	0.64375	0.46875	0.665625	0.49063	0.55625	0.50625	0.4625	0.75	0.5625	0.375	0.60417	0.825	0.833333
Q9Y572	0.77692	0.733761	0.75385	0.715385	0.75726	0.72051	0.728632	0.694444	0.67265	0.682479	0.75855	0.7188	0.7359	0.688889	0.68718	0.646154	0.72564	0.69316	0.75684	0.752991	0.74017	0.671795	0.7047	0.73248	0.73932	0.700427	0.71154	0.690171	0.70513	0.73034	0.72051	0.697436	0.68462	0.700855	0.67308	0.69145	0.73979	0.60802	0.54986	0.66952	0.55727	0.444444
Q9Y616	0.6	0.583333	0.50833	0.541667	0.46667	0.4	0.383333	0.441667	0.41667	0.4	0.66667	0.4	0.425	0.483333	0.48333	0.433333	0.475	0.38333	0.53333	0.491667	0.4	0.441667	0.54167	0.35	0.39167	0.375	0.50833	0.566667	0.4	0.55	0.64167	0.633333	0.65	0.675	0.53333	0.63333	0.33333	0.55556	0.66667	0.77778	0.6	0.878833
Q9Y6E0	0.45	0.45	0.35	0.716667	0.63333	0.38333	0.316667	0.45	0.2	0.566667	0.48333	0.66667	0.58333	0.6	0.36667	0.716667	0.8	0.4	0.5	0.333333	0.26667	0.566667	0.81667	0.33333	0.6	0.4	0.2	0.583333	0.45	0.53333	0.56667	0.516667	0.46667	0.7	0.41667	0.4	1	0.66667	0.77778	0.55556	0.7	0.796296
Q9Y6M4	0.15	0.425	0.4	0.325	0.2	0.45	0.35	0.2	0.1	0.3	0.3	0.2	0.25	0.2	0.2	0.45	0.25	0.15	0.4	0.3	0.15	0.5	0.45	0.35	0.15	0.35	0.05	0.25	0.375	0.35	0.55	0.65	0	0.375	0.425	0.35	0.33333	0	0	0.66667	0.8	0.592593
Q9Y6R4	0.7	0.65	0.45	0.55	0.675	0.95	0.65	0.5	0.05	0.45	0.725	0.6	0.55	0.85	0.15	0.8	0.4	0.65	0.85	0.85	0.3	0.6	0.625	0.7	0.55	0.55	0.45	0.775	0.6	0.55	0.7	0.8	0.9	0.95	0.55	0.65	1	0.5	0.33333	0.83333	0.75	0.5

## Sheet: Table S7
Table S7. Comparison performance of models based on combined features and single feature in terms of F1 score.
	Combined features	F1 scores	Feature	F1 scores	Difference
DNN	AtomPairs::RDKitDes	0.718	AtomPairs	0.714	0.004
	FP2::RDKitDes	0.728	FP2	0.722	0.006
	MACCS::RDKitDes	0.708	MACCS	0.697	0.011
	Morgan::RDKitDes	0.726	Morgan	0.715	0.011
	PharamacoPFP::RDKitDes	0.72	PharamacoPFP	0.709	0.011
			RDKitDes	0.693
KNN	AtomPairs::RDKitDes	0.749	AtomPairs	0.747	0.002
	FP2::RDKitDes	0.759	FP2	0.76	-0.001
	MACCS::RDKitDes	0.758	MACCS	0.75	0.008
	Morgan::RDKitDes	0.767	Morgan	0.755	0.012
	PharmacoPFP::RDKitDes	0.765	PharmacoPFP	0.761	0.004
			RDKitDes	0.776
NB	AtomPairs::RDKitDes	0.718	AtomPairs	0.716	0.002
	FP2::RDKitDes	0.732	FP2	0.728	0.004
	MACCS::RDKitDes	0.734	MACCS	0.72	0.014
	Morgan::RDKitDes	0.751	Morgan	0.745	0.006
	PharmacoPFP::RDKitDes	0.727	PharmacoPFP	0.722	0.005
			RDKitDes	0.739
RF	AtomPairs::RDKitDes	0.745	AtomPairs	0.736	0.009
	FP2::RDKitDes	0.749	FP2	0.731	0.018
	MACCS::RDKitDes	0.752	MACCS	0.732	0.02
	Morgan::RDKitDes	0.746	Morgan	0.722	0.024
	PharmacoPFP::RDKitDes	0.748	PharmacoPFP	0.735	0.013
			RDKitDes	0.759
SVM	AtomPairs::RDKitDes	0.712	AtomPairs	0.712	0
	FP2::RDKitDes	0.688	FP2	0.686	0.002
	MACCS::RDKitDes	0.686	MACCS	0.681	0.005
	Morgan::RDKitDes	0.691	Morgan	0.685	0.006
	PharmacoPFP::RDKitDes	0.691	PharmacoPFP	0.689	0.002
			RDKitDes	0.723
XGB	AtomPairs::RDKitDes	0.753	AtomPairs	0.75	0.003
	FP2::RDKitDes	0.754	FP2	0.752	0.002
	MACCS::RDKitDes	0.75	MACCS	0.741	0.009
	Morgan::RDKitDes	0.752	Morgan	0.749	0.003
	PharmacoPFP::RDKitDes	0.75	PharmacoPFP	0.745	0.005
			RDKitDes	0.747

## Sheet: Table S8
Table S8. Ranking of all single models by AUC values.
Models	AUC	F1 score	BA
RF ::RDKitDes	0.798	0.736	0.625
RF::FP2	0.786	0.716	0.68
RF ::AtomPairs	0.779	0.712	0.62
RF::Morgan	0.774	0.747	0.665
KNN ::RDKitDes	0.774	0.75	0.653
NB::Morgan	0.772	0.714	0.631
NB ::RDKitDes	0.763	0.731	0.634
XGBoost::FP2	0.761	0.728	0.692
XGBoost::Morgan	0.761	0.686	0.59
DNN::Morgan	0.761	0.76	0.671
XGBoost ::AtomPairs	0.759	0.752	0.659
RF::PharmacoPFP	0.757	0.722	0.626
KNN::Morgan	0.755	0.732	0.613
XGBoost ::RDKitDes	0.755	0.72	0.662
DNN::FP2	0.753	0.681	0.577
DNN ::AtomPairs	0.752	0.75	0.646
RF::MACCS	0.751	0.741	0.639
KNN::FP2	0.748	0.697	0.591
XGBoost::PharmacoPFP	0.748	0.722	0.612
KNN ::AtomPairs	0.743	0.745	0.702
NB::FP2	0.743	0.685	0.594
KNN::PharmacoPFP	0.74	0.755	0.674
XGBoost::MACCS	0.739	0.749	0.653
DNN::PharmacoPFP	0.735	0.715	0.621
NB ::AtomPairs	0.733	0.735	0.62
SVM ::RDKitDes	0.727	0.722	0.67
NB::PharmacoPFP	0.726	0.689	0.587
NB::MACCS	0.724	0.761	0.664
KNN::MACCS	0.719	0.745	0.649
DNN ::RDKitDes	0.718	0.709	0.614
DNN::MACCS	0.705	0.759	0.65
SVM ::AtomPairs	0.698	0.739	0.681
SVM::PharmacoPFP	0.684	0.723	0.611
SVM::FP2	0.682	0.776	0.684
SVM::Morgan	0.68	0.747	0.65
SVM::MACCS	0.67	0.693	0.589

## Sheet: Table S9
Table S9. Comparison of our models with the reported in silico prediction models for kinase profiling prediction task.
	No. of Kinases	Molecular representation	Methods/models	Web server	PubMed ID
Merget et al.	291 human protein kinases	ECFP	RF	No	28544552
		FCFP
Schürer et al.	189 human kinases	ECFP	naïve Bayes	No	23259810
			kNN PLS
Avram et al.	107 human protein kinases	ECFP	RF	No	29708742
Bora et al.	107 human protein kinases	Pharmacophore fingerprints	RF	No	27064988
Niijima et al.	342 human protein kinases	ECFP（RECAP）	naïve Bayes	No	22414491
			SVM
Janssen et al.	200 human protein kinases	ECFP	t-SNE	No	30372617
Rodríguez-Pérez et al.	103 human protein kinases	ECFP	DNN	No
		MACCS
Sorgenfrei et al.	305 human protein kinases	Descriptors	RF	No	28544552
Kothiwale et al.	379 kinases	Descriptors	ANNs	No	28925954
Li et al.	391 kinases	ECPF4	MTDNN	YES (but not work )	31364850
Wu et al. (our)	354 kinases	five types of fingerprints (Morgan, MACCS, Atompairs, FP2, and PharmacoPFP), RDKitDes and molecular graphs	RF	YES (KIPP)
			NB
			SVM
			KNN
			XGBoost
			DNN
			GCN
			GAT
			MPNN
			Attentive FP
			Chemprop
			FP-GNN
			Combined-features models
			Fusion models

## Sheet: Table S10
Table S10.The predicted activity probability and experimental %activity of CHMFL-BMX-078.
UniProt ID	Kinase	Predicted probability	at 1 µMa
Q2M2I8	AAK1	0.67	93
P42684	ABL2	0.867	4.3
Q04771	ACVR1	0.534	99
P36896	ACVR1B	0.57	99
Q8NI60	ADCK3	0.427	100
P31749	AKT1	0.614	92
P31751	AKT2	0.614	100
Q9Y243	AKT3	0.268	100
Q9UM73	ALK	0.736	87
Q13131	AMPK-alpha1	0.613	86
P54646	AMPK-alpha2	0.885	89
O60285	ARK5	0.618	100
Q99683	ASK1	0.694	83
O14965	AURKA	0.771	92
Q96GD4	AURKB	0.767	90
Q9UQB9	AURKC	0.892	72
P30530	AXL	0.826	80
Q9NSY1	BIKE	0.487	86
P51451	BLK	0.76	16
P36894	BMPR1A	0.586	91
O00238	BMPR1B	0.626	70
Q13873	BMPR2	0.536	83
P51813	BMX	0.282	14
P15056	BRAF	0.864	33
Q13882	BRK	0.716	88
Q06187	BTK	0.857	65
Q14012	CAMK1	0.179	100
Q8IU85	CAMK1D	0.553	99
Q96NX5	CAMK1G	0.518	97
Q9UQM7	CAMK2A	0.447	99
Q13557	CAMK2D	0.924	95
Q13555	CAMK2G	0.579	96
Q16566	CAMK4	0.37	71
Q8N5S9	CAMKK1	0.754	100
Q96RR4	CAMKK2	0.504	97
Q9BWU1	CDK11	0.598	86
P24941	CDK2	0.703	97
Q00526	CDK3	0.611	91
P11802	CDK4	0.697	66
Q00535	CDK5	0.525	90
P50613	CDK7	0.721	78
P49336	CDK8	0.812	82
P50750	CDK9	0.702	92
O14757	CHEK1	0.85	100
O96017	CHEK2	0.688	98
O14578	CIT	0.544	71
P49759	CLK1	0.58	76
P49760	CLK2	0.834	93
P49761	CLK3	0.35	80
Q9HAZ1	CLK4	0.712	83
P07333	CSF1R	0.856	2.6
P41240	CSK	0.761	85
P48729	CSNK1A1	0.531	71
P48730	CSNK1D	0.368	84
P49674	CSNK1E	0.625	83
Q9HCP0	CSNK1G1	0.342	98
P78368	CSNK1G2	0.472	91
Q9Y6M4	CSNK1G3	0.464	76
P68400	CSNK2A1	0.582	85
P19784	CSNK2A2	0.562	97
P53355	DAPK1	0.482	75
Q9UIK4	DAPK2	0.57	100
O43293	DAPK3	0.507	100
O15075	DCAMKL1	0.768	87
Q9C098	DCAMKL3	0.559	68
Q08345	DDR1	0.944	0.05
Q16832	DDR2	0.861	3.5
Q12852	DLK	0.858	96
Q09013	DMPK	0.43	100
Q9UEE5	DRAK1	0.75	100
O94768	DRAK2	0.491	89
Q13627	DYRK1A	0.549	99
Q9Y463	DYRK1B	0.628	82
Q92630	DYRK2	0.566	95
P00533	EGFR	1	55
P21709	EPHA1	0.652	90
P29317	EPHA2	0.826	74
P29320	EPHA3	0.524	76
P54764	EPHA4	0.47	100
P54756	EPHA5	0.575	89
Q9UF33	EPHA6	0.621	100
Q15375	EPHA7	0.533	87
P29322	EPHA8	0.529	64
P54762	EPHB1	0.446	100
P29323	EPHB2	0.483	97
P54753	EPHB3	0.335	99
P54760	EPHB4	0.626	100
P04626	ERBB2	0.824	98
P21860	ERBB3	0.755	92
Q15303	ERBB4	0.863	65
P27361	ERK1	0.614	94
P28482	ERK2	0.958	94
Q13164	ERK5	0.597	90
Q8TD08	ERK8	0.767	69
O75460	ERN1	0.436	78
Q05397	FAK	0.866	93
P16591	FER	0.696	100
P07332	FES	0.723	100
P11362	FGFR1	0.598	100
P21802	FGFR2	0.907	100
P22607	FGFR3	0.757	100
P22455	FGFR4	0.908	86
P09769	FGR	0.924	54
P17948	FLT1	0.734	82
P36888	FLT3	0.759	65
P35916	FLT4	0.966	60
P42685	FRK	0.757	22
P06241	FYN	0.607	46
O14976	GAK	0.611	18
Q15835	GRK1	0.527	84
P25098	GRK2	0.452	99
P32298	GRK4	0.562	98
Q8WTQ7	GRK7	0.508	73
P49840	GSK3A	0.392	91
P49841	GSK3B	0.359	95
Q8TF76	HASPIN	0.848	92
P08631	HCK	0.878	76
Q86Z02	HIPK1	0.508	76
Q9H2X6	HIPK2	0.693	100
Q9H422	HIPK3	0.569	84
Q8NE63	HIPK4	0.777	100
Q92918	HPK1	0.658	96
Q9UPZ9	ICK	0.593	90
P08069	IGF1R	0.692	100
O15111	IKK-alpha	0.45	90
O14920	IKK-beta	0.509	90
Q14164	IKK-epsilon	0.353	85
P06213	INSR	0.438	99
P51617	IRAK1	0.642	92
Q9Y616	IRAK3	0.578	83
Q9NWZ3	IRAK4	0.799	94
Q08881	ITK	0.774	100
P45983	JNK1	0.589	77
P45984	JNK2	0.5	100
P53779	JNK3	0.577	94
P10721	KIT	0.81	5.1
O95835	LATS1	0.629	76
Q9NRM7	LATS2	0.713	98
P06239	LCK	0.768	38
P53667	LIMK1	0.738	100
P53671	LIMK2	0.5	95
O94804	LOK	0.582	80
Q5S007	LRRK2	0.846	80
P29376	LTK	0.668	88
P07948	LYN	0.631	44
Q13233	MAP3K1	0.26	80
Q9Y2U5	MAP3K2	0.63	90
Q99759	MAP3K3	0.513	83
Q9Y6R4	MAP3K4	0.307	86
Q12851	MAP4K2	0.644	74
P49137	MAPKAPK2	0.432	100
Q8IW41	MAPKAPK5	0.438	71
Q9P0L2	MARK1	0.577	91
Q7KZI7	MARK2	0.405	95
P27448	MARK3	0.59	100
Q96L34	MARK4	0.599	88
Q02750	MEK1	0.698	68
P45985	MEK4	0.637	85
Q13163	MEK5	0.526	77
P52564	MEK6	0.335	100
Q14680	MELK	0.723	95
Q12866	MERTK	0.781	57
P08581	MET	0.718	87
Q8N4C8	MINK	0.582	76
O14733	MKK7	0.624	98
Q9BUB5	MKNK1	0.629	98
Q9HBH9	MKNK2	0.805	77
P06240	MLCK	0.57	94
P80192	MLK1	0.565	98
Q02779	MLK2	0.424	97
Q16584	MLK3	0.517	98
Q5VT25	MRCKA	0.467	96
Q13043	MST1	0.791	90
Q04912	MST1R	0.554	97
Q13188	MST2	0.597	100
Q9Y6E0	MST3	0.788	83
Q9P289	MST4	0.431	69
P42345	MTOR	0.781	94
O15146	MUSK	0.859	88
Q15746	MYLK	0.627	92
Q9H1R3	MYLK2	0.357	94
Q96PY6	NEK1	0.467	99
P51955	NEK2	0.413	93
Q9HC98	NEK6	0.477	84
Q8TD19	NEK9	0.595	98
Q99558	NIK	0.748	99
Q9UBE8	NLK	0.78	93
Q16539	p38-alpha	0.8	0
Q15759	p38-beta	0.733	75
O15264	p38-delta	0.611	97
P53778	p38-gamma	0.755	100
Q13153	PAK1	0.641	96
Q13177	PAK2	0.627	90
O75914	PAK3	0.665	74
O96013	PAK4	0.366	95
Q9NQU5	PAK6	0.537	95
Q00536	PCTK1	0.52	89
Q00537	PCTK2	0.746	94
P16234	PDGFRA	0.764	22
P09619	PDGFRB	0.748	3
O94921	PFTK1	0.739	99
Q16816	PHKG1	0.582	81
P15735	PHKG2	0.5	100
P11309	PIM1	0.629	99
Q9P1W9	PIM2	0.746	92
Q86V86	PIM3	0.796	93
Q16512	PKN1	0.446	100
Q16513	PKN2	0.509	100
P53350	PLK1	0.67	100
Q9NYY3	PLK2	0.512	82
Q9H4B4	PLK3	0.615	88
O00444	PLK4	0.511	93
Q05655	PRKCD	0.358	84
Q02156	PRKCE	0.256	100
P24723	PRKCH	0.633	85
P41743	PRKCI	0.451	51
Q04759	PRKCQ	0.649	100
Q15139	PRKD1	0.513	100
O94806	PRKD3	0.255	94
Q13976	PRKG1	0.619	100
Q14289	PYK2	0.589	100
Q9Y2K2	QSK	0.561	81
P04049	RAF1	0.776	37
P07949	RET	0.705	44
Q9BRS2	RIOK1	0.554	92
Q9BVS4	RIOK2	0.466	85
O14730	RIOK3	0.518	95
Q13546	RIPK1	0.836	90
O43353	RIPK2	0.588	83
Q13464	ROCK1	0.548	84
O75116	ROCK2	0.734	79
P08922	ROS1	0.804	97
P23443	S6K1	0.72	99
O00141	SGK	0.709	84
P57059	SIK	0.747	69
Q9H0K1	SIK2	0.7	80
Q9H2G2	SLK	0.617	96
Q9H093	SNARK	0.826	75
Q9H093	SNRK	0.826	93
P12931	SRC	0.752	55
Q9H3Y6	SRMS	0.688	77
Q96SB4	SRPK1	0.591	60
Q9BYT3	STK33	0.457	87
P43405	SYK	0.737	93
O43318	TAK1	0.452	85
Q9UHD2	TBK1	0.75	81
P42680	TEC	0.838	38
Q15569	TESK1	0.484	100
P36897	TGFBR1	0.535	88
P37173	TGFBR2	0.494	75
P35590	TIE1	0.604	94
Q02763	TIE2	0.597	88
Q9UKE5	TNIK	0.77	92
Q13470	TNK1	0.698	48
P04629	TRKA	0.84	88
Q16620	TRKB	0.816	84
Q16288	TRKC	0.768	92
P33981	TTK	0.714	100
P42681	TXK	0.875	44
Q06418	TYRO3	0.665	95
O75385	ULK1	0.636	97
Q8IYT8	ULK2	0.843	78
Q6PHR2	ULK3	0.754	94
P35968	VEGFR2	0.951	82
P30291	WEE1	0.591	100
P07947	YES	0.754	30
O00506	YSK1	0.402	100
Q9NYL2	ZAK	0.644	11
P43403	ZAP70	0.449	75
aKinase profiling assay results are from Liang et al. study (Liang et al. J Med Chem . 2017, 60(5):1793-1816.)
